# Supplementary material for: Nicotine-mediated OTUD3 downregulation inhibits VEGF-C mRNA decay to promote lymphatic metastasis of human esophageal cancer
Source: Nat Commun. 2021 Dec 1;12:7006. doi: 10.1038/s41467-021-27348-8 (PMC8636640; doi:10.1038/s41467-021-27348-8)
Supplement: Supplementary file 4 — Supplementary Data 1 [file 41467_2021_27348_MOESM4_ESM.xlsx]

## Sheet: Sheet1
Supplementary Data 1. A table shows peptides and counts for OTUD3-binding proteins analyzed by immunoprecipitation (IP)/mass spectrometry (MS) assays
CTPS1
Peptide	-10lgP	Mass	Length	ppm	m/z	RT	Area	Fraction	Scan	#Spec	Accession
ALEHSALAINHKLEIK	94.51	1786.01	16	0.2	447.51	12.73	403000000	1	4029	7	sp|P17812|PYRG1_HUMAN
ALEHSALAINHK	93.15	1302.7	12	-0.4	652.359	11.05	1110000000	1	2961	11	sp|P17812|PYRG1_HUMAN:sp|Q9NRF8|PYRG2_HUMAN
ENFC(+57.02)NIHVSLVPQPSSTGEQK	90.43	2370.13	21	-0.6	1186.07	16.18	1410000000	1	6235	6	sp|P17812|PYRG1_HUMAN
ISM(+15.99)FC(+57.02)HVEPEQVIC(+57.02)VHDVSSIYR	85.37	2820.3	23	0.8	706.084	16.91	24500000	1	6699	2	sp|P17812|PYRG1_HUMAN
ISMFC(+57.02)HVEPEQVIC(+57.02)VHDVSSIYR	83.88	2804.31	23	0.8	935.778	18.23	16500000	1	7536	2	sp|P17812|PYRG1_HUMAN
YIDSADLEPITSQEEPVR	81.51	2060.99	18	0.4	1031.5	17.43	1240000000	1	7030	5	sp|P17812|PYRG1_HUMAN
ALEHSALAIN(+.98)HKLEIK	80.78	1786.99	16	0.2	596.672	13.63	53600000	1	4607	6	sp|P17812|PYRG1_HUMAN
LC(+57.02)SAHGVLVPGGFGVR	77.88	1624.85	16	2	813.434	15.79	1650000000	1	5982	16	sp|P17812|PYRG1_HUMAN
RENFC(+57.02)NIHVSLVPQPSSTGEQK	77.56	2526.23	22	-1.1	632.564	14.91	190000000	1	5423	3	sp|P17812|PYRG1_HUMAN
ALEHSALAIN(+.98)HK	76.97	1303.69	12	2.7	652.853	10.49	42100000	1	2612	3	sp|P17812|PYRG1_HUMAN:sp|Q9NRF8|PYRG2_HUMAN
YIDSADLEPITSQEEPVRYHEAWQK	76.85	3003.43	25	0.8	751.864	16.51	123000000	1	6444	2	sp|P17812|PYRG1_HUMAN
MKYILVTGGVISGIGK	75.87	1634.94	16	1.3	818.48	17.51	19400000	1	7078	2	sp|P17812|PYRG1_HUMAN:sp|Q9NRF8|PYRG2_HUMAN
YILVTGGVISGIGK	74.91	1375.81	14	0.3	1376.82	18.87	277000000	1	7946	24	sp|P17812|PYRG1_HUMAN:sp|Q9NRF8|PYRG2_HUMAN
M(+15.99)KYILVTGGVISGIGK	74.04	1650.94	16	1.1	551.321	16.59	14300000	1	6496	4	sp|P17812|PYRG1_HUMAN:sp|Q9NRF8|PYRG2_HUMAN
KLYGDADYLEER	73.31	1470.7	12	0.3	736.357	15.52	1010000000	1	5814	16	sp|P17812|PYRG1_HUMAN
PIKPSPPYFGLLLASVGR	72.26	1911.1	18	3.4	638.042	21.37	194000000	1	9433	5	sp|P17812|PYRG1_HUMAN
GLGLSPDLVVC(+57.02)R	71.74	1284.69	12	1.6	1285.7	18.01	254000000	1	7396	16	sp|P17812|PYRG1_HUMAN
DNNLTTGKIYQYVINK	70.77	1882.98	16	2	628.668	17.54	1020000	1	7101	1	sp|P17812|PYRG1_HUMAN
C(+57.02)SNPLDTSVKEK	69.86	1376.66	12	0.6	689.338	10.87	46300000	1	2848	3	sp|P17812|PYRG1_HUMAN
TVQVVPHITDAIQEWVMR	69.7	2121.1	18	0.3	708.042	21.67	5830000	1	9583	2	sp|P17812|PYRG1_HUMAN
SGSSSPDSEITELK	69.33	1435.67	14	1.2	718.842	14.45	3910000	1	5135	1	sp|P17812|PYRG1_HUMAN
VPLLLEEQGVVDYFLR	67.83	1889.03	16	-0.7	945.521	25.21	805000	1	11109	2	sp|P17812|PYRG1_HUMAN
LYGDADYLEER	67.7	1342.6	11	1.4	672.31	16.32	475000000	1	6322	7	sp|P17812|PYRG1_HUMAN
E(-18.01)NFC(+57.02)NIHVSLVPQPSSTGEQK	66.52	2352.12	21	-0.7	785.046	18.63	32500000	1	7790	3	sp|P17812|PYRG1_HUMAN
ENFC(+57.02)N(+.98)IHVSLVPQPSSTGEQK	66.46	2371.11	21	2	791.379	17.7	12900000	1	7198	1	sp|P17812|PYRG1_HUMAN
PTTSHPVVVDMPEHNPGQMGGTMR	66.13	2574.18	24	0.3	644.552	13.85	3150000	1	4743	1	sp|P17812|PYRG1_HUMAN
C(+57.02)SNPLDTSVK	65.88	1119.52	10	1.6	560.77	12.59	165000000	1	3943	3	sp|P17812|PYRG1_HUMAN
SC(+57.02)GLHVTSIK	64.18	1100.56	10	1.5	551.29	10.88	770000000	1	2852	8	sp|P17812|PYRG1_HUMAN
LEHSALAINHK	63.8	1231.67	11	1	616.841	9.49	81100000	1	1999	5	sp|P17812|PYRG1_HUMAN:sp|Q9NRF8|PYRG2_HUMAN
FEVNPVWK	63.56	1017.53	8	1	509.772	17.26	749000000	1	6925	5	sp|P17812|PYRG1_HUMAN
FSDSYASVIK	62.89	1115.55	10	0.3	558.782	15.58	875000000	1	5854	8	sp|P17812|PYRG1_HUMAN
LLETC(+57.02)SIALVGK	61.11	1302.72	12	0.4	652.368	16.73	1180000000	1	6585	10	sp|P17812|PYRG1_HUMAN
FVGQDVEGER	60.85	1134.53	10	0.9	1135.54	12.47	1230000000	1	3868	17	sp|P17812|PYRG1_HUMAN
IHVSLVPQPSSTGEQK	59.83	1705.9	16	1.4	569.641	13.71	3350000	1	4659	2	sp|P17812|PYRG1_HUMAN
FEVNPVWKK	58.71	1145.62	9	0.1	573.819	14.54	34200000	1	5187	2	sp|P17812|PYRG1_HUMAN
GTEGKIQAIAWAR	57.92	1399.76	13	-0.3	467.593	14.8	3300000	1	5357	2	sp|P17812|PYRG1_HUMAN
GIIASSVGTILK	56.05	1157.7	12	1.2	579.859	18.42	696000000	1	7660	12	sp|P17812|PYRG1_HUMAN
SAHGVLVPGGFGVR	54.23	1351.74	14	-0.8	451.586	15.07	5920000	1	5524	2	sp|P17812|PYRG1_HUMAN
IYQYVINK	54.04	1039.57	8	1	520.793	14.37	1120000000	1	5077	16	sp|P17812|PYRG1_HUMAN
EHSALAINHKLEIK	53.7	1601.89	14	-0.8	401.479	12.85	2920000	1	4109	2	sp|P17812|PYRG1_HUMAN
LTKDN(+.98)NLTTGK	53.67	1204.63	11	0	603.322	8.95	2430000	1	1659	3	sp|P17812|PYRG1_HUMAN
TVQVVPHITDAIQEWVM(+15.99)R	52.5	2137.1	18	0.1	713.374	20.64	89400000	1	9042	2	sp|P17812|PYRG1_HUMAN
VTGGVISGIGK	52.21	986.576	11	0.1	494.295	13.49	3910000	1	4513	1	sp|P17812|PYRG1_HUMAN:sp|Q9NRF8|PYRG2_HUMAN
DLEPITSQEEPVR	51.68	1511.75	13	0.3	756.881	15.67	1450000	1	5906	1	sp|P17812|PYRG1_HUMAN
KC(+57.02)LEEQGLK	51.57	1103.56	9	-0.4	552.789	9.09	34300000	1	1750	2	sp|P17812|PYRG1_HUMAN
IYQYVINKER	50.67	1324.71	10	-0.8	663.364	12.31	2150000	1	3760	1	sp|P17812|PYRG1_HUMAN
LSHYLQKGC(+57.02)R	50.55	1260.64	10	-1.7	421.22	8.68	580000	1	1518	1	sp|P17812|PYRG1_HUMAN
LVPQPSSTGEQK	50.25	1269.66	12	-0.1	635.835	10.01	2400000	1	2336	1	sp|P17812|PYRG1_HUMAN
ADLEPITSQEEPVR	49.73	1582.78	14	3.3	792.402	15.18	1000000	1	5596	1	sp|P17812|PYRG1_HUMAN
AHGVLVPGGFGVR	49.08	1264.7	13	1.1	422.576	15.04	777000	1	5510	1	sp|P17812|PYRG1_HUMAN
NVLGWQDAN	47.87	1015.47	9	1.8	1016.48	18.78	2090000	1	7886	2	sp|P17812|PYRG1_HUMAN
VPLLLEEQGVVD	47.46	1309.71	12	0.5	655.864	21.8	1670000	1	9643	1	sp|P17812|PYRG1_HUMAN
C(+57.02)GLHVTSIK	47.06	1013.53	9	0.1	507.774	10.93	76300000	1	2884	2	sp|P17812|PYRG1_HUMAN
C(+57.02)SAHGVLVPGGFGVR	46.98	1511.77	15	4	504.932	15.21	622000	1	5618	1	sp|P17812|PYRG1_HUMAN
YHEAWQK	46.1	960.445	7	-0.2	481.23	9.52	11500000	1	2018	1	sp|P17812|PYRG1_HUMAN
YGDADYLEER	45.65	1229.52	10	0.6	615.768	14.77	865000	1	5334	1	sp|P17812|PYRG1_HUMAN
EMADRYDR	45.52	1054.45	8	-0.6	352.49	9.92	2130000	1	2278	2	sp|P17812|PYRG1_HUMAN
VGQDVEGER	45.17	987.462	9	-0.1	494.738	9.14	2260000	1	1779	2	sp|P17812|PYRG1_HUMAN
LSHYLQK	45.07	887.486	7	0	444.75	8.99	45200000	1	1685	3	sp|P17812|PYRG1_HUMAN
VVDYFLR	44.75	910.491	7	-0.6	456.253	16.85	1220000	1	6661	1	sp|P17812|PYRG1_HUMAN
ILVTGGVISGIGK	44.27	1212.74	13	1.1	607.38	16.98	3930000	1	6744	1	sp|P17812|PYRG1_HUMAN:sp|Q9NRF8|PYRG2_HUMAN
IDSADLEPITSQEEPVR	44.25	1897.93	17	1.7	949.972	16.78	323000	1	6616	1	sp|P17812|PYRG1_HUMAN
E(-18.01)MADRYDR	43.81	1036.44	8	0.6	519.227	11.9	8280000	1	3501	1	sp|P17812|PYRG1_HUMAN
HVEPEQVIC(+57.02)VHDVSSIYR	42.3	2166.05	18	0.2	723.025	15.67	929000	1	5907	1	sp|P17812|PYRG1_HUMAN
C(+57.02)LEEQGLK	42.27	975.47	8	-1.3	488.741	12.63	17900000	1	3967	1	sp|P17812|PYRG1_HUMAN
HGVLVPGGFGVR	42	1193.67	12	2.2	597.842	15.02	800000	1	5493	1	sp|P17812|PYRG1_HUMAN
HRFEVNPVWK	41.86	1310.69	10	-0.4	437.903	13.91	304000000	1	4785	5	sp|P17812|PYRG1_HUMAN
LGLSPDLVVC(+57.02)R	41.06	1227.66	11	0.2	614.84	17.65	1250000	1	7166	1	sp|P17812|PYRG1_HUMAN
SALAINHK	41.04	852.482	8	0.5	427.248	9.54	2830000	1	2036	2	sp|P17812|PYRG1_HUMAN:sp|Q9NRF8|PYRG2_HUMAN
SADLEPITSQEEPVR	40.97	1669.82	15	1.1	835.916	15.17	3710000	1	5594	1	sp|P17812|PYRG1_HUMAN
YILVTGGVISGIGKG	40.85	1432.83	15	-2.3	717.42	18.73	1550000	1	7855	1	sp|P17812|PYRG1_HUMAN:sp|Q9NRF8|PYRG2_HUMAN
IQAIAWAR	40.56	927.529	8	-0.3	928.536	15.95	1260000000	1	6085	13	sp|P17812|PYRG1_HUMAN
C(+57.02)SN(+.98)PLDTSVK	40.23	1120.51	10	1.9	561.262	14.31	1510000	1	5042	1	sp|P17812|PYRG1_HUMAN
EEQGVVDYFLR	39.56	1353.66	11	-0.6	677.835	20.01	521000	1	8651	1	sp|P17812|PYRG1_HUMAN
IYQYVIN(+.98)KER	39.43	1325.7	10	1.1	442.907	13.55	3170000	1	4552	2	sp|P17812|PYRG1_HUMAN
HSALAINHK	39.01	989.541	9	0.8	495.778	9.5	11300000	1	2011	2	sp|P17812|PYRG1_HUMAN:sp|Q9NRF8|PYRG2_HUMAN
WKEMADRYDR	38.58	1368.62	10	-0.4	457.215	11.43	2360000	1	3203	1	sp|P17812|PYRG1_HUMAN
IASSVGTILK	38.4	987.596	10	-0.2	494.805	18.06	10000000	1	7432	1	sp|P17812|PYRG1_HUMAN
GDADYLEER	38.34	1066.46	9	2.5	534.237	13.99	3730000	1	4833	1	sp|P17812|PYRG1_HUMAN
LTKDNNLTTGK	37.63	1203.65	11	0.3	602.83	9.82	1200000	1	2215	1	sp|P17812|PYRG1_HUMAN
VPLLLEEQ	37.59	939.528	8	0.5	940.535	19.97	563000	1	8629	1	sp|P17812|PYRG1_HUMAN
QLAVVEFSR	37.34	1047.57	9	1	524.793	16.08	2900000	1	6173	1	sp|P17812|PYRG1_HUMAN
LC(+57.02)SAHGVLVPGGF	36.63	1312.66	13	0.2	657.337	17.5	6610000	1	7074	1	sp|P17812|PYRG1_HUMAN
YFGLLLASVGR	36.52	1194.68	11	0.2	598.345	21.37	851000	1	9436	1	sp|P17812|PYRG1_HUMAN
PEHNPGQMGGTMR	36.28	1410.61	13	0.3	471.212	9.41	6760000	1	1951	2	sp|P17812|PYRG1_HUMAN
VLVPGGFGVR	34.99	999.587	10	0.5	500.801	16.61	1140000	1	6511	1	sp|P17812|PYRG1_HUMAN
RLDLPIER	34.89	1010.59	8	0	506.301	13.91	1390000000	1	4786	13	sp|P17812|PYRG1_HUMAN
QFQFKVK	34.86	923.523	7	-0.5	462.769	12.47	1120000	1	3867	1	sp|P17812|PYRG1_HUMAN
SDSYASVIK	34.43	968.481	9	7.5	485.252	13.33	8210000	1	4413	2	sp|P17812|PYRG1_HUMAN
TLFQTKNSVMR	34.26	1323.7	11	-1	662.855	12.89	1010000	1	4136	1	sp|P17812|PYRG1_HUMAN
EHSALAIN(+.98)HK	34.21	1119.57	10	1.3	374.197	10.59	458000	1	2674	1	sp|P17812|PYRG1_HUMAN:sp|Q9NRF8|PYRG2_HUMAN
TLFQTK	33.16	736.412	6	-0.2	369.213	11.93	260000000	1	3522	3	sp|P17812|PYRG1_HUMAN
ASSVGTILK	32.99	874.512	9	-0.5	875.519	18.08	12400000	1	7443	2	sp|P17812|PYRG1_HUMAN
SMPFIEAFR	32.98	1096.54	9	0.3	549.276	19.87	659000	1	8565	1	sp|P17812|PYRG1_HUMAN
GLHVTSIK	32.77	853.502	8	0.7	427.759	9.77	2350000	1	2184	2	sp|P17812|PYRG1_HUMAN
RTLFQTK	32.3	892.513	7	-0.6	447.264	9.9	19700000	1	2266	3	sp|P17812|PYRG1_HUMAN
E(-18.01)NFC(+57.02)N(+.98)IHVSLVPQPSSTGEQK	32.18	2353.1	21	-0.9	785.374	19.37	2990000	1	8257	2	sp|P17812|PYRG1_HUMAN
ADYLEER	31.98	894.408	7	-0.4	448.211	12.61	6360000	1	3959	1	sp|P17812|PYRG1_HUMAN
GLGLSPDLVV	31.92	968.554	10	2.2	969.564	22.5	1720000	1	9961	2	sp|P17812|PYRG1_HUMAN
DAIQEWVMR	31.92	1146.55	9	0.1	574.282	19.41	357000	1	8281	1	sp|P17812|PYRG1_HUMAN
SHYLQK	31.81	774.402	6	-0.3	388.208	8.99	16500000	1	1686	2	sp|P17812|PYRG1_HUMAN
QAIAWAR	31.68	814.445	7	-0.2	815.452	15.77	23200000	1	5970	2	sp|P17812|PYRG1_HUMAN
GVVDYFLR	31.53	967.513	8	-0.7	484.763	19.53	1340000	1	8355	1	sp|P17812|PYRG1_HUMAN
LDLPIER	31.25	854.486	7	0.5	428.25	15.85	119000000	1	6026	3	sp|P17812|PYRG1_HUMAN
PFIEAFR	31.2	878.465	7	0.7	440.24	16.87	21800000	1	6673	1	sp|P17812|PYRG1_HUMAN
PEHNPGQMGGTM(+15.99)R	31.19	1426.61	13	0.2	476.543	8.43	506000	1	1381	1	sp|P17812|PYRG1_HUMAN
GDYLGK	31.05	651.323	6	0.3	652.33	11.32	2490000	1	3138	1	sp|P17812|PYRG1_HUMAN:sp|Q9NRF8|PYRG2_HUMAN
KIQAIAWAR	30.06	1055.62	9	0.7	528.82	13.75	440000	1	4683	1	sp|P17812|PYRG1_HUMAN
GLSPDLVVC(+57.02)R	29.67	1114.58	10	0.1	558.298	18.04	983000	1	7416	1	sp|P17812|PYRG1_HUMAN
NIHVSLVPQPSSTGEQK	29.46	1819.94	17	1.9	910.98	14.05	458000	1	4876	1	sp|P17812|PYRG1_HUMAN
KPFLGVC(+57.02)LG	29.18	989.537	9	-0.1	495.776	17.65	892000	1	7168	1	sp|P17812|PYRG1_HUMAN
ALVGK	28.82	486.317	5	0.5	487.324	12.06	2920000	1	3601	2	sp|P17812|PYRG1_HUMAN:sp|Q9NRF8|PYRG2_HUMAN
Q(-17.03)AIAWAR	27.6	797.418	7	-2.6	798.424	15.74	5970000	1	5956	1	sp|P17812|PYRG1_HUMAN
LYGDADYL	27.39	928.418	8	0.5	929.426	19.88	794000	1	8572	1	sp|P17812|PYRG1_HUMAN
IESMPFIEAFR	27.34	1338.66	11	-0.7	670.339	21.43	457000	1	9467	1	sp|P17812|PYRG1_HUMAN
TVQVVPH	27.14	778.434	7	0	390.224	11.21	5900000	1	3062	1	sp|P17812|PYRG1_HUMAN:sp|Q9NRF8|PYRG2_HUMAN
QFQFK	26.5	696.36	5	0.1	697.367	12.71	86100000	1	4016	1	sp|P17812|PYRG1_HUMAN:sp|Q9NRF8|PYRG2_HUMAN
LLASVGR	26.48	714.439	7	-0.2	358.227	11.57	1370000	1	3292	1	sp|P17812|PYRG1_HUMAN
LEHSALAINHKLEIK	26.45	1714.97	15	-1.2	429.75	12.77	10300000	1	4053	1	sp|P17812|PYRG1_HUMAN
LLLASVGR	26.17	827.523	8	3.4	414.77	15.2	1870000	1	5607	1	sp|P17812|PYRG1_HUMAN
VSLVPQPSSTGEQK	25.86	1455.76	14	1	728.886	13.63	2470000	1	4605	1	sp|P17812|PYRG1_HUMAN
GLLLASVGR	25.62	884.544	9	-0.4	443.279	16.36	2430000	1	6348	1	sp|P17812|PYRG1_HUMAN
SYASVIK	24.39	766.423	7	-0.4	384.218	11.83	448000	1	3460	1	sp|P17812|PYRG1_HUMAN
QYVINK	24.28	763.423	6	-1	764.429	14.32	22500000	1	5048	1	sp|P17812|PYRG1_HUMAN
HRFEVN(+.98)PVWK	23.97	1311.67	10	-1.8	438.231	15.33	21600000	1	5690	2	sp|P17812|PYRG1_HUMAN
ALEHSALAIN	23.31	1037.55	10	0.4	519.783	13.92	10500000	1	4789	1	sp|P17812|PYRG1_HUMAN:sp|Q9NRF8|PYRG2_HUMAN
PSPPYFGLLLASVGR	23.15	1572.87	15	0.7	787.441	23.61	1580000	1	10423	1	sp|P17812|PYRG1_HUMAN
VNPVWK	23.05	741.417	6	0.6	742.425	16.92	12500000	1	6709	1	sp|P17812|PYRG1_HUMAN
FLDIR	22.99	662.375	5	-1.6	663.381	15.46	233000000	1	5778	1	sp|P17812|PYRG1_HUMAN
ENFC(+57.02)NIHVSLVPQPS	22.88	1739.83	15	0	870.922	18.44	3840000	1	7669	1	sp|P17812|PYRG1_HUMAN
IQAIAWA	22.74	771.428	7	-0.5	772.435	19.84	505000	1	8549	1	sp|P17812|PYRG1_HUMAN
IQAIAW	22.69	700.391	6	1.2	701.399	20.01	2230000	1	8655	1	sp|P17812|PYRG1_HUMAN
RFEVNPVWK	22.63	1173.63	9	-0.6	587.822	15.14	1290000	1	5570	1	sp|P17812|PYRG1_HUMAN
SVGTILK	22.56	716.443	7	1	717.451	18.1	4400000	1	7460	3	sp|P17812|PYRG1_HUMAN
LETC(+57.02)SIALVGK	22.32	1189.64	11	-1.4	595.825	16.81	350000	1	6637	1	sp|P17812|PYRG1_HUMAN
EHSALAINHK	22.05	1118.58	10	1.6	560.3	11.1	1450000	1	2995	1	sp|P17812|PYRG1_HUMAN:sp|Q9NRF8|PYRG2_HUMAN
IALVGK	21.09	599.401	6	0.3	600.408	11.53	559000	1	3269	1	sp|P17812|PYRG1_HUMAN:sp|Q9NRF8|PYRG2_HUMAN
WKEM(+15.99)ADRYDR	20.4	1384.62	10	-0.6	462.547	9.42	940000	1	1957	1	sp|P17812|PYRG1_HUMAN
KLYGDADYLEE	20.06	1314.6	11	1.3	658.307	16.42	1050000	1	6386	1	sp|P17812|PYRG1_HUMAN
YILVTG	20	664.38	6	0.7	665.387	17.36	3200000	1	6984	1	sp|P17812|PYRG1_HUMAN:sp|Q9NRF8|PYRG2_HUMAN
GIGYF2
Peptide	-10lgP	Mass	Length	ppm	m/z	RT	Area	Fraction	Scan	#Spec	Accession
NSNMGFWDDAVK	75.64	1382.59	12	1.2	1383.6	17.92	42800000	2	7370	6	sp|Q6Y7W6|GGYF2_HUMAN
RLQQQQQQQQLAQMK	74.77	1882.98	15	0.9	628.668	10.95	400000000	2	2934	2	sp|Q6Y7W6|GGYF2_HUMAN
MVAYLQDSALDDERLASK	73.99	2023.99	18	-1.6	1013	16.47	643000000	2	6452	4	sp|Q6Y7W6|GGYF2_HUMAN
VPFSPGPAPPPHMGELDQER	73.67	2157.03	20	0.7	540.265	15.73	337000000	2	5980	22	sp|Q6Y7W6|GGYF2_HUMAN
ALSSGGSITSPPLSPALPK	73.2	1778.98	19	0.5	890.497	17.01	598000000	2	6796	4	sp|Q6Y7W6|GGYF2_HUMAN
M(+15.99)VAYLQDSALDDERLASK	70.4	2039.98	18	-0.5	681.001	15.79	68500000	2	6021	2	sp|Q6Y7W6|GGYF2_HUMAN
AYLGDTSEAKEFAK	70.16	1528.74	14	0.5	765.378	13.81	524000000	2	4761	8	sp|Q6Y7W6|GGYF2_HUMAN
VPFSPGPAPPPHM(+15.99)GELDQER	70.07	2173.03	20	0.7	725.35	14.7	370000000	2	5326	4	sp|Q6Y7W6|GGYF2_HUMAN
Q(-17.03)QQQQQQHQQPNR	69.94	1657.77	13	0.6	829.891	6.98	29800000	2	1105	2	sp|Q6Y7W6|GGYF2_HUMAN
PGTPSDHQSQEASQFER	68.83	1899.83	17	-0.5	950.924	11.22	5660000	2	3104	2	sp|Q6Y7W6|GGYF2_HUMAN
TEQTEKAEEETRMENSLPAK	68.52	2320.09	20	0.1	1161.05	12.32	319000000	2	3814	3	sp|Q6Y7W6|GGYF2_HUMAN
ADPSLLGFSVN(+.98)ASSER	68.28	1649.79	16	0.7	825.903	20	27500000	2	8594	3	sp|Q6Y7W6|GGYF2_HUMAN
NSNMGFWDDAVKEVGPR	67.8	1920.88	17	1	641.301	18.18	35400000	2	7533	2	sp|Q6Y7W6|GGYF2_HUMAN
MVAYLQDSALDDER	67.66	1624.74	14	0.4	813.378	17.45	480000000	2	7069	3	sp|Q6Y7W6|GGYF2_HUMAN
ADPSLLGFSVNASSER	67.53	1648.81	16	1.2	825.411	19.14	258000000	2	8140	3	sp|Q6Y7W6|GGYF2_HUMAN
AC(+57.02)DESFQPLGDIMK	67.02	1609.71	14	2	805.865	19.48	355000000	2	8344	3	sp|Q6Y7W6|GGYF2_HUMAN
QREEEERQQQEEALR	66.94	1956.92	15	1.5	653.317	9.29	507000000	2	1876	5	sp|Q6Y7W6|GGYF2_HUMAN
M(+15.99)VAYLQDSALDDER	66.82	1640.74	14	-0.5	821.374	16.09	50700000	2	6212	1	sp|Q6Y7W6|GGYF2_HUMAN
IFREEQN(+.98)GEDEDGGWR	66.73	1936.82	16	2.6	646.615	14.57	411000000	2	5242	4	sp|Q6Y7W6|GGYF2_HUMAN
EVESPYEVHDYIR	66.07	1634.76	13	0.6	545.927	15.27	1500000000	2	5686	14	sp|Q6Y7W6|GGYF2_HUMAN
MVAYLQ(+.98)DSALDDERLASK	65.56	2024.97	18	7.6	676.003	16.47	59200000	2	6454	1	sp|Q6Y7W6|GGYF2_HUMAN
IFREEQNGEDEDGGWR	64.27	1935.83	16	0.2	646.286	14.14	172000000	2	4969	10	sp|Q6Y7W6|GGYF2_HUMAN
LQQQQQQQQLAQMK	63.87	1726.88	14	0.4	864.447	12.36	1270000000	2	3835	17	sp|Q6Y7W6|GGYF2_HUMAN
Q(-17.03)REEEERQQQEEALR	63.81	1939.9	15	-0.4	970.956	11.28	262000000	2	3144	2	sp|Q6Y7W6|GGYF2_HUMAN
GMNHSTLHSVFQTNQSNNQQSNFEAVQSGK	62.91	3318.51	30	0.5	830.635	14.54	2220000	2	5223	1	sp|Q6Y7W6|GGYF2_HUMAN
LSGWGNVSKPSGTTK	62.84	1517.78	15	0.6	759.9	12.23	1140000000	2	3757	17	sp|Q6Y7W6|GGYF2_HUMAN
N(+.98)FSM(+15.99)SVNSAAVLR	62.03	1411.68	13	-0.8	706.845	18.03	1220000	2	7440	2	sp|Q6Y7W6|GGYF2_HUMAN
NSN(+.98)MGFWDDAVK	62.02	1383.58	12	0.6	692.796	19.84	7350000	2	8501	4	sp|Q6Y7W6|GGYF2_HUMAN
LSGWGN(+.98)VSKPSGTTK	61.67	1518.77	15	1.3	507.264	13	15800000	2	4245	3	sp|Q6Y7W6|GGYF2_HUMAN
RAC(+57.02)DESFQPLGDIMK	61.59	1765.81	15	1	883.915	16.98	226000000	2	6777	3	sp|Q6Y7W6|GGYF2_HUMAN
QSNNQQSNFEAVQSGK	61.53	1764.8	16	1	883.409	11.67	9200000	2	3396	1	sp|Q6Y7W6|GGYF2_HUMAN
TEQTEKAEEETRM(+15.99)ENSLPAK	61.5	2336.08	20	-0.3	779.7	10.95	140000000	2	2936	2	sp|Q6Y7W6|GGYF2_HUMAN
E(-18.01)VESPYEVHDYIR	61.05	1616.75	13	-0.3	809.381	17.38	75800000	2	7029	2	sp|Q6Y7W6|GGYF2_HUMAN
TEQTEKAEEETRMEN(+.98)SLPAK	60.66	2321.07	20	1.1	774.698	12.65	40600000	2	4026	3	sp|Q6Y7W6|GGYF2_HUMAN
YGREEMLALFLK	60.62	1468.77	12	0.5	490.599	20.19	219000000	2	8688	5	sp|Q6Y7W6|GGYF2_HUMAN
AC(+57.02)DESFQPLGDIM(+15.99)K	60.29	1625.71	14	-0.8	813.86	16.79	38800000	2	6653	1	sp|Q6Y7W6|GGYF2_HUMAN
ISDQNIIPSVTR	60	1341.73	12	1.1	671.871	15.92	1610000000	2	6103	15	sp|Q6Y7W6|GGYF2_HUMAN
N(+.98)SNMGFWDDAVK	59.96	1383.58	12	0.9	692.796	20.87	20300000	2	8957	1	sp|Q6Y7W6|GGYF2_HUMAN
GVSIPLMHEAMQK	59.78	1439.73	13	-0.1	720.87	15.56	765000000	2	5872	8	sp|Q6Y7W6|GGYF2_HUMAN
EEEERQQQEEALR	59.2	1672.77	13	0.8	837.39	9.75	32700000	2	2174	2	sp|Q6Y7W6|GGYF2_HUMAN
RLQQQQQQQQLAQM(+15.99)K	58.94	1898.97	15	0.3	633.999	9.19	59300000	2	1813	2	sp|Q6Y7W6|GGYF2_HUMAN
NSNM(+15.99)GFWDDAVK	58.67	1398.59	12	-1.5	700.3	16.52	119000000	2	6484	5	sp|Q6Y7W6|GGYF2_HUMAN
YGREEMLALFLKDNK	58.56	1825.94	15	0.8	609.654	17.72	26700000	2	7239	3	sp|Q6Y7W6|GGYF2_HUMAN
LQQQQQQQQLAQM(+15.99)K	58.36	1742.87	14	-0.4	872.444	9.99	160000000	2	2331	2	sp|Q6Y7W6|GGYF2_HUMAN
Q(-17.03)RQQQQEALR	58.28	1266.64	10	0.2	634.329	9.74	17200000	2	2170	1	sp|Q6Y7W6|GGYF2_HUMAN
YGREEM(+15.99)LALFLK	57.97	1484.77	12	0.1	495.93	17.12	44600000	2	6867	2	sp|Q6Y7W6|GGYF2_HUMAN
NFSMSVNSAAVLR	57.96	1394.7	13	-0.3	698.356	16.99	27100000	2	6780	3	sp|Q6Y7W6|GGYF2_HUMAN
SPGPAPPPHMGELDQER	57.58	1813.84	17	0.5	605.621	13.29	5460000	2	4433	2	sp|Q6Y7W6|GGYF2_HUMAN
NFSM(+15.99)SVNSAAVLR	57.57	1410.69	13	1.5	706.355	15.3	85500000	2	5704	1	sp|Q6Y7W6|GGYF2_HUMAN
STLHSVFQTNQSNNQQSNFEAVQSGK	57.45	2879.34	26	1.2	960.79	15.01	775000	2	5527	1	sp|Q6Y7W6|GGYF2_HUMAN
YAQVLAQQQK	57.14	1175.63	10	-0.7	588.822	11.48	1750000	2	3277	1	sp|Q6Y7W6|GGYF2_HUMAN
YGREEM(+15.99)LALFLKDNK	56.63	1841.93	15	-2.6	614.984	15.8	3190000	2	6023	1	sp|Q6Y7W6|GGYF2_HUMAN
MENSLPAKVPSR	56.47	1327.69	12	1	443.572	11.71	3320000	2	3424	2	sp|Q6Y7W6|GGYF2_HUMAN
SFDEVEGVFGR	56.28	1240.57	11	0	621.293	18.48	66500000	2	7723	2	sp|Q6Y7W6|GGYF2_HUMAN
EEMLALFLK	56.28	1092.59	9	-0.3	1093.6	21.9	64600000	2	9327	5	sp|Q6Y7W6|GGYF2_HUMAN
RAC(+57.02)DESFQPLGDIM(+15.99)K	56.25	1781.81	15	0.3	891.911	15.17	20300000	2	5623	2	sp|Q6Y7W6|GGYF2_HUMAN
NFSMSVN(+.98)SAAVLR	55.71	1395.68	13	0.1	698.848	17.88	6930000	2	7342	1	sp|Q6Y7W6|GGYF2_HUMAN
DEPKTEQTEKAEEETR	55.69	1918.88	16	0.3	640.633	9.24	2400000	2	1847	1	sp|Q6Y7W6|GGYF2_HUMAN
EEMLALFLKDNK	54.94	1449.75	12	-0.3	484.258	18.92	3920000	2	7999	2	sp|Q6Y7W6|GGYF2_HUMAN
SLLEIQQEEAR	54.88	1314.68	11	0	1315.69	15.61	1380000000	2	5903	19	sp|Q6Y7W6|GGYF2_HUMAN
QSNNQQSNFEAVQSGKK	54.09	1892.9	17	1.6	631.974	9.88	1130000	2	2262	1	sp|Q6Y7W6|GGYF2_HUMAN
LGDTSEAKEFAK	54.03	1294.64	12	-1.5	648.327	13.91	36800000	2	4824	3	sp|Q6Y7W6|GGYF2_HUMAN
EEQN(+.98)GEDEDGGWR	53.68	1520.57	13	0.5	761.29	13.36	8260000	2	4480	2	sp|Q6Y7W6|GGYF2_HUMAN
HSTLHSVFQTNQSNNQQSNFEAVQSGK	53.53	3016.4	27	-2.5	1006.47	14.07	1870000	2	4930	1	sp|Q6Y7W6|GGYF2_HUMAN
Q(-17.03)RQQQQEALRR	53.4	1422.74	11	0.1	475.255	9.06	3090000	2	1730	1	sp|Q6Y7W6|GGYF2_HUMAN
GTFDSSGAFLSLK	53.19	1328.66	13	0.5	665.338	19.13	816000	2	8133	1	sp|Q6Y7W6|GGYF2_HUMAN
N(+.98)SNM(+15.99)GFWDDAVK	52.75	1399.57	12	0.5	700.793	19.22	6440000	2	8190	1	sp|Q6Y7W6|GGYF2_HUMAN
ALQQQQQQQQQK	52.5	1482.75	12	0.7	742.385	7.02	456000	2	1129	1	sp|Q6Y7W6|GGYF2_HUMAN
FSPGPAPPPHMGELDQER	52.4	1960.91	18	0.9	654.644	14.84	3640000	2	5414	1	sp|Q6Y7W6|GGYF2_HUMAN
QQQQQQQLAQMK	52.25	1485.74	12	1.2	743.876	11.15	664000	2	3065	1	sp|Q6Y7W6|GGYF2_HUMAN
Q(-17.03)SNNQQSNFEAVQSGK	52.2	1747.78	16	0.9	874.896	14.74	917000	2	5350	1	sp|Q6Y7W6|GGYF2_HUMAN
QSQATLSLAEIQK	52.02	1415.76	13	-1.7	708.887	15.75	946000	2	5994	1	sp|Q6Y7W6|GGYF2_HUMAN
QYAQVLAQQQK	51.96	1303.69	11	-1.5	652.851	12.41	657000	2	3869	1	sp|Q6Y7W6|GGYF2_HUMAN
QQQQQQQQLAQMK	51.96	1613.79	13	1.1	807.905	11.26	500000	2	3132	1	sp|Q6Y7W6|GGYF2_HUMAN
TEQTEKAEEETR	51.79	1449.66	12	1.2	484.227	8	17000000	2	1335	4	sp|Q6Y7W6|GGYF2_HUMAN
SNMGFWDDAVKEVGPR	51.74	1806.84	16	-0.4	603.286	18.42	547000	2	7687	1	sp|Q6Y7W6|GGYF2_HUMAN
QQYAQVLAQQQK	51.19	1431.75	12	5.1	716.884	13.1	0	2	4313	1	sp|Q6Y7W6|GGYF2_HUMAN
NFSM(+15.99)SVN(+.98)SAAVLR	51.11	1411.68	13	2.7	706.847	15.72	6860000	2	5977	1	sp|Q6Y7W6|GGYF2_HUMAN
SIPLMHEAMQK	51.07	1283.64	11	0.6	642.826	15.69	158000000	2	5956	1	sp|Q6Y7W6|GGYF2_HUMAN
VAYLQDSALDDER	50.75	1493.7	13	-0.9	747.856	15.93	1570000	2	6109	1	sp|Q6Y7W6|GGYF2_HUMAN
GVSIPLMHEAM(+15.99)QK	50.51	1455.72	13	0.8	486.248	14.83	90400000	2	5410	3	sp|Q6Y7W6|GGYF2_HUMAN
WAREEEEAQR	50.25	1302.6	10	0.4	652.305	9.56	41500000	2	2052	3	sp|Q6Y7W6|GGYF2_HUMAN
SVFQTNQSNNQQSNFEAVQSGK	50.2	2441.12	22	0	814.714	15.17	765000	2	5627	1	sp|Q6Y7W6|GGYF2_HUMAN
KVEEEEKLLK	48.96	1243.7	10	1.4	415.575	9.9	465000000	2	2273	4	sp|Q6Y7W6|GGYF2_HUMAN
EEEERQQQEEALRR	48.5	1828.87	14	0.7	610.63	9.33	6340000	2	1902	2	sp|Q6Y7W6|GGYF2_HUMAN
E(-18.01)SPYEVHDYIR	48.2	1388.64	11	0.1	695.325	15.43	1650000	2	5792	1	sp|Q6Y7W6|GGYF2_HUMAN
SAGWREHMER	48.12	1257.57	10	1.4	420.197	9.81	3160000	2	2213	1	sp|Q6Y7W6|GGYF2_HUMAN
QQQQQQQHQQPNR	48.11	1674.79	13	0.8	559.272	7.01	650000	2	1125	1	sp|Q6Y7W6|GGYF2_HUMAN
AYLGDTSEAK	48.05	1053.5	10	0.4	527.756	11.25	692000000	2	3124	6	sp|Q6Y7W6|GGYF2_HUMAN
Q(-17.03)REQEIALRR	48.04	1280.69	10	1.2	427.906	11.41	224000000	2	3228	5	sp|Q6Y7W6|GGYF2_HUMAN
SQSWEERGDR	48.02	1248.55	10	0.5	625.282	9.58	35200000	2	2067	2	sp|Q6Y7W6|GGYF2_HUMAN
LKEVESPYEVHDYIR	47.99	1875.94	15	1.2	469.992	14.68	2410000	2	5313	2	sp|Q6Y7W6|GGYF2_HUMAN
PLMHEAMQK	47.87	1083.52	9	0	542.768	15.69	45400000	2	5957	1	sp|Q6Y7W6|GGYF2_HUMAN
PNFEEGGPTSVGR	47.8	1345.63	13	0.6	673.821	13.43	26700000	2	4520	1	sp|Q6Y7W6|GGYF2_HUMAN
MENSLPAK	47.71	888.438	8	0.2	445.226	10.05	420000000	2	2372	3	sp|Q6Y7W6|GGYF2_HUMAN
SNMGFWDDAVK	47.42	1268.55	11	0	635.282	18.05	7350000	2	7449	1	sp|Q6Y7W6|GGYF2_HUMAN
YLQDSALDDER	47.38	1323.59	11	0.8	662.805	14.14	7650000	2	4972	1	sp|Q6Y7W6|GGYF2_HUMAN
FEFDFRDRDDER	47.21	1645.71	12	0.3	412.435	15.46	48500000	2	5811	3	sp|Q6Y7W6|GGYF2_HUMAN
SMSVNSAAVLR	47.09	1133.59	11	-0.6	567.8	14.32	2070000	2	5089	1	sp|Q6Y7W6|GGYF2_HUMAN
LRMEEEAAR	47.02	1103.54	9	0	552.777	9.71	82200000	2	2147	2	sp|Q6Y7W6|GGYF2_HUMAN
SALDDERLASK	46.89	1203.61	11	0.5	602.812	11.38	2950000	2	3209	1	sp|Q6Y7W6|GGYF2_HUMAN
EEM(+15.99)LALFLK	46.85	1108.58	9	1.1	555.3	18.96	14800000	2	8023	3	sp|Q6Y7W6|GGYF2_HUMAN
VAYLQDSALDDERLASK	46.84	1892.95	17	1.3	631.991	15.67	523000	2	5945	1	sp|Q6Y7W6|GGYF2_HUMAN
MGFWDDAVK	46.74	1067.47	9	0.5	534.745	18.49	1800000	2	7729	1	sp|Q6Y7W6|GGYF2_HUMAN
LQDSALDDERLASK	46.66	1559.78	14	0.1	780.897	12.76	8830000	2	4094	2	sp|Q6Y7W6|GGYF2_HUMAN
N(+.98)SNMGFWDDAVKEVGPR	46.15	1921.86	17	2.4	641.63	20.53	485000	2	8828	1	sp|Q6Y7W6|GGYF2_HUMAN
NSNM(+15.99)GFWDDAVKEVGPR	46.05	1936.87	17	-3	646.63	16.93	11700000	2	6743	2	sp|Q6Y7W6|GGYF2_HUMAN
Q(-17.03)REQEIALR	45.9	1124.59	9	3.3	563.306	13.08	259000000	2	4300	4	sp|Q6Y7W6|GGYF2_HUMAN
ESPYEVHDYIR	45.37	1406.65	11	0.2	704.331	15.39	28700000	2	5767	2	sp|Q6Y7W6|GGYF2_HUMAN
RIFREEQN(+.98)GEDEDGGWR	45.04	2092.92	17	0	524.237	13.52	1090000	2	4581	1	sp|Q6Y7W6|GGYF2_HUMAN
KQEEEAAKWAR	44.96	1344.68	11	0.9	449.234	9.28	1380000	2	1872	1	sp|Q6Y7W6|GGYF2_HUMAN
WRPHSPDGPR	44.53	1203.59	10	0.6	402.204	9.57	38600000	2	2061	2	sp|Q6Y7W6|GGYF2_HUMAN
RFEFDFRDR	44.21	1286.62	9	-0.3	429.879	15.13	5540000	2	5602	1	sp|Q6Y7W6|GGYF2_HUMAN
AEEETRMENSLPAK	44.04	1603.75	14	3	535.593	11.67	25200000	2	3397	2	sp|Q6Y7W6|GGYF2_HUMAN
E(-18.01)EMLALFLK	43.83	1074.58	9	1.3	538.297	21.9	1740000	2	9328	2	sp|Q6Y7W6|GGYF2_HUMAN
EEQNGEDEDGGWR	43.73	1519.58	13	0.1	760.798	12.4	18900000	2	3864	1	sp|Q6Y7W6|GGYF2_HUMAN
SNFEAVQSGK	43.54	1065.51	10	0.8	533.762	11	465000	2	2965	1	sp|Q6Y7W6|GGYF2_HUMAN
SPYEVHDYIR	43.47	1277.6	10	-1.5	639.808	15.32	14600000	2	5723	1	sp|Q6Y7W6|GGYF2_HUMAN
GRPNFEEGGPTSVGR	43.24	1558.75	15	0.6	520.591	11.89	5280000	2	3537	3	sp|Q6Y7W6|GGYF2_HUMAN
LIQQQYAQVLAQQQK	43.23	1785.97	15	2.5	596.333	15.93	822000	2	6110	1	sp|Q6Y7W6|GGYF2_HUMAN
YLQDSALDDERLASK	43.18	1722.84	15	-0.9	575.288	14.48	4140000	2	5190	2	sp|Q6Y7W6|GGYF2_HUMAN
ALLLQQFQTLK	43.13	1301.77	11	0.5	651.893	19.21	1060000	2	8184	1	sp|Q6Y7W6|GGYF2_HUMAN
AKGVSIPLMHEAMQK	42.9	1638.86	15	-0.7	547.293	14.06	11500000	2	4925	1	sp|Q6Y7W6|GGYF2_HUMAN
PSLLGFSVNASSER	42.77	1462.74	14	0.7	732.379	18.49	5860000	2	7730	1	sp|Q6Y7W6|GGYF2_HUMAN
NSN(+.98)M(+15.99)GFWDDAVK	42.53	1399.57	12	3.6	700.795	17.9	2110000	2	7361	1	sp|Q6Y7W6|GGYF2_HUMAN
RFEFDFR	42.52	1015.49	7	0.2	508.751	16.62	611000000	2	6544	6	sp|Q6Y7W6|GGYF2_HUMAN
GVSIPLM(+15.99)HEAMQK	42.49	1455.72	13	2.2	486.249	13.09	67000000	2	4304	3	sp|Q6Y7W6|GGYF2_HUMAN
EVESPYEVH	42.47	1087.48	9	1	544.749	13.33	3550000	2	4460	2	sp|Q6Y7W6|GGYF2_HUMAN
VPFSPGPAPPPHMG	42.32	1386.68	14	0.1	694.345	15.5	6900000	2	5836	1	sp|Q6Y7W6|GGYF2_HUMAN
LALVPFTEEEQR	42.21	1430.74	12	-0.3	716.377	18.39	2770000	2	7665	1	sp|Q6Y7W6|GGYF2_HUMAN
YLGDTSEAKEFAK	42.06	1457.7	13	0.2	729.859	13.93	8280000	2	4837	3	sp|Q6Y7W6|GGYF2_HUMAN
LVPFTEEEQR	41.98	1246.62	10	2.1	624.318	15.17	3010000	2	5626	1	sp|Q6Y7W6|GGYF2_HUMAN
QREQEIALR	41.93	1141.62	9	0	571.817	10.26	347000000	2	2504	4	sp|Q6Y7W6|GGYF2_HUMAN
MEN(+.98)SLPAK	41.63	889.422	8	0.4	445.718	11.28	21500000	2	3145	2	sp|Q6Y7W6|GGYF2_HUMAN
RRFEFDFR	41.07	1171.59	8	-0.6	586.801	14.87	96500000	2	5433	2	sp|Q6Y7W6|GGYF2_HUMAN
Q(-17.03)QQQEALRR	40.74	1138.58	9	-2.8	570.298	10.09	294000000	2	2399	1	sp|Q6Y7W6|GGYF2_HUMAN
MSVNSAAVLR	40.66	1046.55	10	1.4	524.285	14.08	1030000	2	4932	1	sp|Q6Y7W6|GGYF2_HUMAN
Q(-17.03)QQEEALRR	40.42	1139.57	9	0.6	570.792	11.11	80700000	2	3039	1	sp|Q6Y7W6|GGYF2_HUMAN
DNKIPSDLLDK	40.29	1256.66	11	1.8	629.339	14.94	9780000	2	5476	1	sp|Q6Y7W6|GGYF2_HUMAN
ADPSLLGFSVN	40.11	1118.56	11	1.2	560.288	22.89	2670000	2	9690	1	sp|Q6Y7W6|GGYF2_HUMAN
FEEGGPTSVGR	39.77	1134.53	11	-0.5	568.272	12.03	3970000	2	3625	1	sp|Q6Y7W6|GGYF2_HUMAN
YLGDTSEAK	39.75	982.461	9	1	492.238	11.37	4040000	2	3206	1	sp|Q6Y7W6|GGYF2_HUMAN
VPFSPGPAPPPHMGELD	39.4	1743.83	17	0.4	872.922	17.55	3770000	2	7136	1	sp|Q6Y7W6|GGYF2_HUMAN
ESFQPLGDIMK	39.23	1263.62	11	-1.9	632.815	18.73	1810000	2	7878	1	sp|Q6Y7W6|GGYF2_HUMAN
DSSGAFLSLK	38.85	1023.52	10	0.4	512.769	17.42	524000	2	7053	1	sp|Q6Y7W6|GGYF2_HUMAN
GDTSEAKEFAK	38.57	1181.56	11	1	591.786	13.84	16900000	2	4782	1	sp|Q6Y7W6|GGYF2_HUMAN
GVSIPLM(+15.99)HEAM(+15.99)QK	38.52	1471.72	13	1.7	736.867	12.02	19500000	2	3621	3	sp|Q6Y7W6|GGYF2_HUMAN
A(+42.01)AETQTLNFGPEWLR	38.38	1773.87	15	-0.7	887.941	24.43	17400000	2	10128	1	sp|Q6Y7W6|GGYF2_HUMAN
VEEEEKLLK	37.85	1115.61	9	0.7	372.877	11.37	32200000	2	3205	2	sp|Q6Y7W6|GGYF2_HUMAN
AEEETRM(+15.99)ENSLPAK	37.68	1619.75	14	-0.2	540.923	9.42	9340000	2	1959	2	sp|Q6Y7W6|GGYF2_HUMAN
QQQQQLAQMK	37.03	1229.62	10	1.6	615.818	10.64	862000	2	2744	2	sp|Q6Y7W6|GGYF2_HUMAN
IPSDLLDK	36.77	899.496	8	-0.2	450.755	14.9	12100000	2	5454	1	sp|Q6Y7W6|GGYF2_HUMAN
QREEEERQ(+.98)QQEEALR	36.54	1957.91	15	2.7	653.645	9.74	0	2	2167	1	sp|Q6Y7W6|GGYF2_HUMAN
QQQQLAQMK	36.36	1101.56	9	0.4	551.788	10.3	1510000	2	2534	1	sp|Q6Y7W6|GGYF2_HUMAN
LFQGVNK	36.32	804.449	7	-0.7	805.456	11.82	708000000	2	3493	8	sp|Q6Y7W6|GGYF2_HUMAN
RKQEELLR	36.16	1070.62	8	0	536.317	8.64	26600000	2	1500	4	sp|Q6Y7W6|GGYF2_HUMAN
LPSSSTWGQQSN	36.01	1290.58	12	3.9	646.302	15.67	3500000	2	5943	1	sp|Q6Y7W6|GGYF2_HUMAN
PPPHMGELDQER	35.87	1404.65	12	-0.5	703.33	15.82	1940000	2	6040	1	sp|Q6Y7W6|GGYF2_HUMAN
RQQEEILR	35.76	1070.58	8	0.3	536.299	9.47	338000000	2	1995	3	sp|Q6Y7W6|GGYF2_HUMAN
RLQQQQQQQQLAQ	35.75	1623.84	13	1.3	812.93	10.05	944000	2	2370	1	sp|Q6Y7W6|GGYF2_HUMAN
RQQEEILRR	35.36	1226.68	9	-0.3	409.902	9.11	72100000	2	1767	3	sp|Q6Y7W6|GGYF2_HUMAN
PYEVHDYIR	34.99	1190.57	9	1.4	596.294	15.36	21400000	2	5748	1	sp|Q6Y7W6|GGYF2_HUMAN
QREQEIALRR	34.88	1297.72	10	1.3	433.582	9.58	372000000	2	2062	1	sp|Q6Y7W6|GGYF2_HUMAN
FEFDFR	34.5	859.386	6	-0.4	430.7	18.62	152000000	2	7812	5	sp|Q6Y7W6|GGYF2_HUMAN
GFWDDAVK	34.24	936.434	8	0.5	469.224	17.62	889000	2	7181	1	sp|Q6Y7W6|GGYF2_HUMAN
RLEENRLR	34.24	1084.61	8	-0.4	362.544	8.54	2280000	2	1454	1	sp|Q6Y7W6|GGYF2_HUMAN
LSGWGNVSK	34.23	946.487	9	0.6	474.251	13.51	50200000	2	4570	1	sp|Q6Y7W6|GGYF2_HUMAN
IFREEQNGEDED	34.13	1479.61	12	1	740.814	11.72	2080000	2	3427	1	sp|Q6Y7W6|GGYF2_HUMAN
LLEIQQEEAR	34	1227.65	10	-0.2	614.83	14.41	1350000	2	5141	1	sp|Q6Y7W6|GGYF2_HUMAN
GVSIPLMHE	33.72	981.495	9	0.5	491.755	17.07	769000	2	6832	1	sp|Q6Y7W6|GGYF2_HUMAN
Q(-17.03)QEEILRR	33.65	1053.56	8	4	527.788	13.19	136000000	2	4367	1	sp|Q6Y7W6|GGYF2_HUMAN
IQQQYAQVLAQQQK	33.47	1672.89	14	2.7	837.454	14.64	501000	2	5290	1	sp|Q6Y7W6|GGYF2_HUMAN
MVAYLQD	33.28	838.389	7	-0.5	839.396	17.2	6690000	2	6918	2	sp|Q6Y7W6|GGYF2_HUMAN
TQTLNFGPEWLR	33.17	1460.74	12	0.3	731.378	20.25	1900000	2	8718	1	sp|Q6Y7W6|GGYF2_HUMAN
VNSAAVLR	33.08	828.482	8	-0.3	415.248	10.87	474000	2	2887	1	sp|Q6Y7W6|GGYF2_HUMAN
NHSTLHSVFQTNQSNNQQSNFEAVQSGK	32.86	3130.45	28	0.8	783.619	14.04	1110000	2	4911	1	sp|Q6Y7W6|GGYF2_HUMAN
VPFSPGPAPPPHMGEL	32.72	1628.8	16	2.5	815.41	17.68	3010000	2	7218	1	sp|Q6Y7W6|GGYF2_HUMAN
FGPEWLR	32.58	903.46	7	0.5	452.738	17.82	4740000	2	7302	1	sp|Q6Y7W6|GGYF2_HUMAN
FEFDFRDR	32.33	1130.51	8	0.2	566.265	16.56	4180000	2	6506	2	sp|Q6Y7W6|GGYF2_HUMAN
RLEEN(+.98)RLR	31.7	1085.59	8	1.1	362.872	9	1030000	2	1695	1	sp|Q6Y7W6|GGYF2_HUMAN
DNKIPSDLLDKEFLPILQ(+.98)EEPLPPLALVPFTEEEQR	31.68	4173.18	36	5.9	1044.31	25.59	42300	2	10636	1	sp|Q6Y7W6|GGYF2_HUMAN
IFREEQNGEDEDGG	31.65	1593.65	14	0.8	797.835	11.75	2370000	2	3450	1	sp|Q6Y7W6|GGYF2_HUMAN
GNVSKPSGTTK	31.43	1074.57	11	0.9	538.291	12	3100000	2	3608	1	sp|Q6Y7W6|GGYF2_HUMAN
RMEEEAAR	31.36	990.455	8	-1.3	496.234	9.77	1110000	2	2190	1	sp|Q6Y7W6|GGYF2_HUMAN
Q(-17.03)QQEEALR	31.27	983.467	8	3.4	492.743	13.06	20200000	2	4282	2	sp|Q6Y7W6|GGYF2_HUMAN
ASDLVSSIWSNADTK	31.24	1592.77	15	3.5	797.394	19.35	259000	2	8269	1	sp|Q6Y7W6|GGYF2_HUMAN
LRHEEEER	31.24	1096.53	8	0.3	366.516	7	443000	2	1119	1	sp|Q6Y7W6|GGYF2_HUMAN
LALLLQQFQTLK	30.98	1414.85	12	0.4	708.435	21.29	1310000	2	9130	1	sp|Q6Y7W6|GGYF2_HUMAN
LSGWGN	30.88	632.292	6	1.4	633.3	15.79	3360000	2	6019	1	sp|Q6Y7W6|GGYF2_HUMAN
GFSVNASSER	30.85	1052.49	10	0.9	527.252	11.93	532000	2	3562	1	sp|Q6Y7W6|GGYF2_HUMAN
Q(-17.03)QQQQQQHQ(+.98)QPNR	30.81	1658.75	13	2.9	830.385	8.31	1770000	2	1396	1	sp|Q6Y7W6|GGYF2_HUMAN
EQEIALR	30.79	857.461	7	0.3	429.738	12.1	144000000	2	3669	1	sp|Q6Y7W6|GGYF2_HUMAN
E(-18.01)QEIALRR	30.44	995.551	8	1.1	498.783	12.89	7220000	2	4174	1	sp|Q6Y7W6|GGYF2_HUMAN
QQEEILR	30.43	914.482	7	0.5	458.249	11.34	409000000	2	3186	4	sp|Q6Y7W6|GGYF2_HUMAN
Q(-17.03)LREEQR	30.27	940.473	7	1.1	471.244	9.84	27400000	2	2231	1	sp|Q6Y7W6|GGYF2_HUMAN
EQEIALRR	29.71	1013.56	8	-2.7	507.787	10.13	168000000	2	2420	1	sp|Q6Y7W6|GGYF2_HUMAN
MLALFLK	29.58	834.504	7	0.2	835.511	19.09	8280000	2	8111	3	sp|Q6Y7W6|GGYF2_HUMAN
TLNFGPEWLR	29.47	1231.63	10	0	616.825	20.31	1340000	2	8739	1	sp|Q6Y7W6|GGYF2_HUMAN
NNTHSNLHTSIGN	29.41	1407.65	13	-1	470.223	9.25	2800000	2	1854	1	sp|Q6Y7W6|GGYF2_HUMAN
SFQPLGDIMK	29.12	1134.57	10	1.4	568.295	18.18	2780000	2	7534	1	sp|Q6Y7W6|GGYF2_HUMAN
KHEFIR	28.99	828.461	6	-0.3	415.238	9.46	3360000	2	1985	2	sp|Q6Y7W6|GGYF2_HUMAN
AEEETRMEN(+.98)SLPAK	28.94	1604.74	14	-0.9	803.374	11.35	1140000	2	3189	1	sp|Q6Y7W6|GGYF2_HUMAN
Q(-17.03)KELMR	28.48	786.406	6	0.6	394.21	11.31	114000000	2	3165	1	sp|Q6Y7W6|GGYF2_HUMAN
SIWSNADTK	28.35	1020.49	9	1.6	511.252	13.73	471000	2	4714	1	sp|Q6Y7W6|GGYF2_HUMAN
WAREEEEAQRR	28.19	1458.7	11	0.1	365.681	9.12	2210000	2	1769	1	sp|Q6Y7W6|GGYF2_HUMAN
ELEVQR	28.06	772.408	6	1	387.212	10.07	516000	2	2387	1	sp|Q6Y7W6|GGYF2_HUMAN
E(-18.01)QEIALR	28.03	839.45	7	0	420.732	12.13	6500000	2	3692	1	sp|Q6Y7W6|GGYF2_HUMAN
DTSEAK	27.98	649.292	6	-0.8	650.299	11.36	1030000	2	3196	1	sp|Q6Y7W6|GGYF2_HUMAN
E(-18.01)NSLPAK	27.88	739.386	7	0.6	740.394	11.59	1840000	2	3348	1	sp|Q6Y7W6|GGYF2_HUMAN
LPSSSTWGQQSNTTAC(+57.02)QSQATLSLAEIQK	27.78	3121.5	29	2.2	1041.51	18.24	853000	2	7574	1	sp|Q6Y7W6|GGYF2_HUMAN
RREEEELAR	27.31	1186.61	9	0.1	396.542	7.23	4520000	2	1198	1	sp|Q6Y7W6|GGYF2_HUMAN
MVAYLQDSALDD	27.07	1339.6	12	1.5	670.807	19.94	649000	2	8563	1	sp|Q6Y7W6|GGYF2_HUMAN
E(-18.01)LEVQR	26.86	754.397	6	-0.9	755.404	14.89	13700000	2	5447	1	sp|Q6Y7W6|GGYF2_HUMAN
TEQTEKAEEETRM	26.77	1580.7	13	1.1	527.907	10.68	945000	2	2769	1	sp|Q6Y7W6|GGYF2_HUMAN
SIPLM(+15.99)HEAMQK	26.77	1299.63	11	3.4	650.825	13.12	10900000	2	4320	1	sp|Q6Y7W6|GGYF2_HUMAN
GPEWLR	26.59	756.392	6	-0.7	379.203	14.81	834000	2	5400	1	sp|Q6Y7W6|GGYF2_HUMAN
ADPSLLGF	26.27	818.417	8	0.1	819.425	23.2	3530000	2	9800	2	sp|Q6Y7W6|GGYF2_HUMAN
QEEILR	26.09	786.423	6	-1.1	787.43	11.46	0	2	3264	1	sp|Q6Y7W6|GGYF2_HUMAN
EEEELAR	25.92	874.403	7	0.7	438.209	10.62	653000	2	2733	1	sp|Q6Y7W6|GGYF2_HUMAN
RMENSLPAK	25.41	1044.54	9	1.3	523.277	9.14	469000	2	1782	2	sp|Q6Y7W6|GGYF2_HUMAN
Q(-17.03)QEEILR	24.98	897.456	7	1.6	898.464	16.08	148000000	2	6204	4	sp|Q6Y7W6|GGYF2_HUMAN
KELEVQR	24.89	900.503	7	0.5	451.259	12.89	845000	2	4178	1	sp|Q6Y7W6|GGYF2_HUMAN
NQQSNFEAVQSGK	24.74	1435.67	13	1.9	718.843	11.71	1100000	2	3421	1	sp|Q6Y7W6|GGYF2_HUMAN
ALFLK	24.63	590.379	5	1.9	591.388	19.09	2800000	2	8110	3	sp|Q6Y7W6|GGYF2_HUMAN
RAYLGDTSEAK	24.36	1209.6	11	0.4	605.807	9.62	1370000	2	2091	1	sp|Q6Y7W6|GGYF2_HUMAN
IFREEQN(+.98)GED	24.12	1236.53	10	-0.3	619.27	11.78	1030000	2	3465	1	sp|Q6Y7W6|GGYF2_HUMAN
EEILR	24.11	658.365	5	0.8	659.373	11.4	8480000	2	3221	2	sp|Q6Y7W6|GGYF2_HUMAN
LFQGVN	24.03	676.354	6	1	677.362	15.55	1510000	2	5867	1	sp|Q6Y7W6|GGYF2_HUMAN
KLFQGVNK	24.03	932.544	8	-3.3	467.278	10.2	360000	2	2465	1	sp|Q6Y7W6|GGYF2_HUMAN
LALFLK	23.99	703.463	6	0.8	704.471	19.1	2040000	2	8117	2	sp|Q6Y7W6|GGYF2_HUMAN
NLDVPTFVSFLK	23.73	1378.75	12	0.2	690.382	23.09	472000	2	9765	1	sp|Q6Y7W6|GGYF2_HUMAN
TTTPGPALEQLQQLEK	23.56	1752.93	16	-0.4	877.47	18.01	832000	2	7430	1	sp|Q6Y7W6|GGYF2_HUMAN
EEMLAL	23.41	704.341	6	0.9	705.349	19.99	6020000	2	8589	2	sp|Q6Y7W6|GGYF2_HUMAN
DESFQPLGDIMK	23.33	1378.64	12	-0.5	690.329	20.45	1340000	2	8784	1	sp|Q6Y7W6|GGYF2_HUMAN
RKQ(+.98)EELLR	23.23	1071.6	8	-0.9	358.208	9.12	310000	2	1773	1	sp|Q6Y7W6|GGYF2_HUMAN
Q(-17.03)EELR	23.05	656.313	5	0.2	657.32	12.47	11300000	2	3909	2	sp|Q6Y7W6|GGYF2_HUMAN:sp|Q14BN4|SLMAP_HUMAN
LEIQQEEAR	23.01	1114.56	9	-2.4	558.287	15.6	2170000	2	5895	1	sp|Q6Y7W6|GGYF2_HUMAN
EPIPEEQEMDFR	22.97	1518.67	12	-0.8	760.34	16.66	593000	2	6574	1	sp|Q6Y7W6|GGYF2_HUMAN
EEALR	22.55	616.318	5	0.1	617.325	9.36	1070000	2	1927	1	sp|Q6Y7W6|GGYF2_HUMAN:sp|Q15149|PLEC_HUMAN
QSN(+.98)NQQSNFEAVQSGK	22.49	1765.79	16	5.9	883.906	12.56	601000	2	3970	1	sp|Q6Y7W6|GGYF2_HUMAN
QQ(+.98)EEILR	22.39	915.466	7	-1.6	458.74	11.94	226000	2	3572	1	sp|Q6Y7W6|GGYF2_HUMAN
YGREEMLA	22.36	967.443	8	2.1	484.73	13.23	2380000	2	4395	1	sp|Q6Y7W6|GGYF2_HUMAN
Q(-17.03)EEALRR	22.21	883.451	7	0.2	442.733	11.05	62800000	2	2998	1	sp|Q6Y7W6|GGYF2_HUMAN
NFGPEWLR	22.13	1017.5	8	1.4	509.76	18.13	483000	2	7501	1	sp|Q6Y7W6|GGYF2_HUMAN
SQEASQFER	22	1080.48	9	0.7	541.249	10.61	282000	2	2730	1	sp|Q6Y7W6|GGYF2_HUMAN
EIALR	21.94	600.36	5	-2.4	601.365	10.2	3890000	2	2470	1	sp|Q6Y7W6|GGYF2_HUMAN
SLLEIQ(+.98)Q(+.98)EEAR	21.92	1316.65	11	-6.9	659.326	27.17	0	2	11589	1	sp|Q6Y7W6|GGYF2_HUMAN
TEQ(+.98)TEKAEEETRMENSLPAK	21.85	2321.07	20	-2	1161.54	11.87	1730000	2	3527	1	sp|Q6Y7W6|GGYF2_HUMAN
FQPLGDIMK	21.81	1047.54	9	-0.6	524.778	17.58	1050000	2	7156	1	sp|Q6Y7W6|GGYF2_HUMAN
YGREEMLAL	21.79	1080.53	9	0.9	541.271	16.95	14800000	2	6756	1	sp|Q6Y7W6|GGYF2_HUMAN
NSN(+.98)M(+15.99)GFWDDAVKEVGPR	21.6	1937.86	17	-0.1	646.96	19.32	597000	2	8253	1	sp|Q6Y7W6|GGYF2_HUMAN
SLLEIQQE	21.55	958.497	8	-0.4	959.504	18.37	4340000	2	7652	1	sp|Q6Y7W6|GGYF2_HUMAN
RFEKPGR	21.47	888.493	7	0.8	445.254	9.25	674000	2	1851	1	sp|Q6Y7W6|GGYF2_HUMAN
LLQQFQTLK	21.36	1117.65	9	1	559.833	15.83	1100000	2	6045	1	sp|Q6Y7W6|GGYF2_HUMAN
EEAAR	21.34	574.271	5	1.1	575.279	9.8	1320000	2	2208	1	sp|Q6Y7W6|GGYF2_HUMAN:sp|Q15149|PLEC_HUMAN
Q(-17.03)EEILR	20.86	769.397	6	0.1	770.404	17.29	23600000	2	6975	1	sp|Q6Y7W6|GGYF2_HUMAN
EEEEKLLK	20.81	1016.54	8	1.5	509.277	11.32	5320000	2	3174	1	sp|Q6Y7W6|GGYF2_HUMAN
Q(-17.03)EELLRK	20.7	897.492	7	0.7	449.753	13.61	498000	2	4636	1	sp|Q6Y7W6|GGYF2_HUMAN
GVSIPLMHEA	20.36	1052.53	10	0.4	527.274	16.9	6380000	2	6724	1	sp|Q6Y7W6|GGYF2_HUMAN
WGNVSKPSGTTK	20.27	1260.65	12	0.7	631.331	12	6500000	2	3610	1	sp|Q6Y7W6|GGYF2_HUMAN
YGREEML	20.23	896.406	7	-0.2	449.21	13.43	1610000	2	4525	1	sp|Q6Y7W6|GGYF2_HUMAN
VQKEPIPEEQ	20.21	1195.61	10	-1.2	598.811	11.42	1130000	2	3233	1	sp|Q6Y7W6|GGYF2_HUMAN
IFREEQN(+.98)GEDEDGG	20.16	1594.64	14	-1.5	798.325	12.43	1700000	2	3882	1	sp|Q6Y7W6|GGYF2_HUMAN
E(-18.01)EEERQQQEEALR	20.09	1654.75	13	0.3	828.385	12	408000	2	3605	1	sp|Q6Y7W6|GGYF2_HUMAN
MAP7
Peptide	-10lgP	Mass	Length	ppm	m/z	RT	Area	Fraction	Scan	#Spec	Accession
N(+.98)ASSRPASAISGQNN(+.98)NHSGNKPDPPPVLR	95.57	2983.45	29	-0.2	746.87	12.28	160000000	3	4192	2	sp|Q14244|MAP7_HUMAN
AAPAQVRPPSPGNIRPVKR	94.4	2010.16	19	0.2	403.039	10.83	238000000	3	3252	4	sp|Q14244|MAP7_HUMAN
SKSTAALSGEAASC(+57.02)SPIIMPYK	92.79	2268.11	22	1	757.046	15.72	45400000	3	6425	2	sp|Q14244|MAP7_HUMAN
Q(-17.03)PNEN(+.98)GVSVQNENFEEIINLPIGSKPSR	92.57	3092.5	28	1.6	1031.84	22.26	29400000	3	10563	2	sp|Q14244|MAP7_HUMAN
GALTGGTEVSALPC(+57.02)TTNAPGN(+.98)GKPVGSPHVVTSHQSK	92.21	3613.78	37	2.5	723.765	13.48	3160000000	3	4976	8	sp|Q14244|MAP7_HUMAN
QPNEN(+.98)GVSVQNENFEEIINLPIGSKPSR	91.78	3109.53	28	0	1037.52	19.87	149000000	3	9064	2	sp|Q14244|MAP7_HUMAN
AAPAQVRPPSPGNIRPVK	91.18	1854.06	18	-0.6	464.522	11.57	5730000000	3	3731	21	sp|Q14244|MAP7_HUMAN
STAALSGEAASC(+57.02)SPIIMPYK	90.96	2052.99	20	-0.2	685.336	17.43	1290000000	3	7525	9	sp|Q14244|MAP7_HUMAN
GALTGGTEVSALPC(+57.02)TTNAPGNGKPVGSPHVVTSHQSK	89.44	3612.8	37	3.1	723.569	13.03	2770000000	3	4683	6	sp|Q14244|MAP7_HUMAN
PASAISGQN(+.98)NNHSGNKPDPPPVLR	87.16	2467.22	24	-0.8	1234.62	11.83	274000000	3	3900	3	sp|Q14244|MAP7_HUMAN
STAALSGEAASC(+57.02)SPIIM(+15.99)PYK	86.81	2068.98	20	-0.3	690.667	16.28	121000000	3	6789	3	sp|Q14244|MAP7_HUMAN
APGN(+.98)GKPVGSPHVVTSHQSK	85.89	1984.01	20	0.3	662.345	8.72	78600000	3	1883	3	sp|Q14244|MAP7_HUMAN
NASSRPASAISGQNNNHSGNKPDPPPVLR	83.88	2981.48	29	0.5	746.378	11.39	4330000000	3	3616	7	sp|Q14244|MAP7_HUMAN
QPNENGVSVQNENFEEIINLPIGSKPSR	83.51	3108.55	28	0.1	778.144	19.49	240000000	3	8824	5	sp|Q14244|MAP7_HUMAN
RLQLSPWESSVVNR	82.77	1669.89	14	-0.8	418.479	16.27	7840000000	3	6780	39	sp|Q14244|MAP7_HUMAN
RIIHGTASYK	81.68	1144.64	10	0.3	382.553	8.56	157000000	3	1780	3	sp|Q14244|MAP7_HUMAN
GRAPLVKVEEATVEER	80.51	1781.96	16	0.4	446.498	12.68	73700000	3	4454	3	sp|Q14244|MAP7_HUMAN
SLPHLPGTPRPTSSLPPGSVK	80.39	2124.17	21	-0.4	1063.09	14.45	16900000000	3	5599	52	sp|Q14244|MAP7_HUMAN
NASSRPASAISGQNNN(+.98)HSGNKPDPPPVLR	80.32	2982.47	29	2.3	746.625	11.38	3200000000	3	3605	5	sp|Q14244|MAP7_HUMAN
YVDPVISKRLSSSSATLLNSPDR	80.27	2504.32	23	-0.5	835.781	15.76	31700000	3	6454	2	sp|Q14244|MAP7_HUMAN
Q(-17.03)PNENGVSVQNENFEEIINLPIGSKPSR	80.17	3091.52	28	0.4	1031.51	21.81	61000000	3	10284	1	sp|Q14244|MAP7_HUMAN
WSWGGSLHGSPSIHSADPDR	79.39	2147.98	20	-1	716.999	15.28	50300000	3	6138	6	sp|Q14244|MAP7_HUMAN
ERENVLFLTSGTR	78.29	1520.79	13	0.7	761.405	15.74	7030000000	3	6439	21	sp|Q14244|MAP7_HUMAN
E(-18.01)RENVLFLTSGTR	78.16	1502.78	13	2.1	752.401	17.65	325000000	3	7659	3	sp|Q14244|MAP7_HUMAN
E(-18.01)RENVLFLTSGTRR	77.17	1658.89	14	-0.7	553.969	15.56	21900000	3	6322	2	sp|Q14244|MAP7_HUMAN
VTVESTPDLEKQPNEN(+.98)GVSVQNENFEEIINLPIGSKPSR	76.75	4308.14	39	0.1	862.635	19.44	1230000000	3	8791	4	sp|Q14244|MAP7_HUMAN
APLVKVEEATVEER	76.5	1568.84	14	-0.1	523.954	13.48	430000000	3	4972	2	sp|Q14244|MAP7_HUMAN
ERERENVLFLTSGTR	76.24	1805.94	15	-0.5	602.986	14.3	17400000	3	5502	2	sp|Q14244|MAP7_HUMAN
TTNAPGN(+.98)GKPVGSPHVVTSHQSK	76	2300.15	23	0.7	576.045	9.15	52100000	3	2155	2	sp|Q14244|MAP7_HUMAN
Q(-17.03)VRPPSPGNIRPVK	75.42	1526.87	14	3.1	509.965	12.91	28100000	3	4603	1	sp|Q14244|MAP7_HUMAN
PASAISGQN(+.98)NN(+.98)HSGNKPDPPPVLR	75.23	2468.2	24	3.4	823.745	12.18	117000000	3	4131	1	sp|Q14244|MAP7_HUMAN
Q(-17.03)KHNRWSWGGSLHGSPSIHSADPDR	73.83	2794.31	25	1.1	699.585	13.54	28600000	3	5015	2	sp|Q14244|MAP7_HUMAN
WSWGGSLHGSPSIHSADPDRR	73.66	2304.08	21	-0.6	461.823	14.39	691000000	3	5561	6	sp|Q14244|MAP7_HUMAN
VTVESTPDLEKQPNENGVSVQNENFEEIINLPIGSKPSR	72.74	4307.16	39	0.4	862.439	18.98	1130000000	3	8507	4	sp|Q14244|MAP7_HUMAN
HFQREEQERLER	72.3	1655.81	12	0.3	414.961	9.18	312000000	3	2178	4	sp|Q14244|MAP7_HUMAN
SVSTMNLSKYVDPVISK	72.17	1866.98	17	2.3	934.497	17.29	3660000	3	7431	1	sp|Q14244|MAP7_HUMAN
QPNENGVSVQN(+.98)ENFEEIINLPIGSKPSR	72.07	3109.53	28	6.4	1037.52	21.87	488000	3	10317	1	sp|Q14244|MAP7_HUMAN
N(+.98)ASSRPASAISGQNNN(+.98)HSGNKPDPPPVLR	71.32	2983.45	29	2.1	597.698	12.02	109000000	3	4025	1	sp|Q14244|MAP7_HUMAN
GKPVGSPHVVTSHQSK	70.81	1643.87	16	-2.2	411.975	7.01	11900000	3	1136	2	sp|Q14244|MAP7_HUMAN
TTNAPGNGKPVGSPHVVTSHQSK	70.34	2299.17	23	0.5	575.799	8.7	14400000	3	1869	3	sp|Q14244|MAP7_HUMAN
QPN(+.98)ENGVSVQNENFEEIINLPIGSKPSR	69.79	3109.53	28	-1.6	778.389	19.94	13700000	3	9107	2	sp|Q14244|MAP7_HUMAN
GGSLHGSPSIHSADPDR	69.17	1688.79	17	-0.5	423.204	9.58	8250000	3	2436	2	sp|Q14244|MAP7_HUMAN
APAQVRPPSPGNIRPVK	68.94	1783.02	17	1.6	595.349	11.62	125000000	3	3763	5	sp|Q14244|MAP7_HUMAN
PVGSPHVVTSHQSK	68.9	1458.76	14	-0.5	365.697	7.28	19000000	3	1291	5	sp|Q14244|MAP7_HUMAN
RLSSSSATLLNSPDR	68.82	1602.83	15	0.1	802.424	12.64	1180000000	3	4423	7	sp|Q14244|MAP7_HUMAN
ERENVLFLTSGTRR	68.71	1676.9	14	0.9	420.232	13.49	888000000	3	4978	15	sp|Q14244|MAP7_HUMAN
GGSLHGSPSIHSADPDRR	68.71	1844.89	18	0.6	615.97	9.18	179000000	3	2179	5	sp|Q14244|MAP7_HUMAN
LQLSPWESSVVNR	68.21	1513.79	13	-0.6	505.603	18.11	4160000000	3	7953	30	sp|Q14244|MAP7_HUMAN
ASSRPASAISGQNN(+.98)NHSGNKPDPPPVLR	67.52	2868.42	28	1.1	718.114	11.41	42500000	3	3625	1	sp|Q14244|MAP7_HUMAN
AAPAQVRPPSPGN(+.98)IRPVK	66.82	1855.04	18	2.2	464.769	12.56	376000000	3	4377	5	sp|Q14244|MAP7_HUMAN
LSSSSATLLNSPDR	66.58	1446.73	14	0.3	724.373	23.08	6780000000	3	11048	38	sp|Q14244|MAP7_HUMAN
Q(-17.03)HYEKHLEER	66.53	1350.63	10	0.4	676.323	9.3	30800000	3	2258	2	sp|Q14244|MAP7_HUMAN
LLTPTHSFLAR	65.92	1254.71	11	0.5	419.244	16.51	5260000000	3	6935	50	sp|Q14244|MAP7_HUMAN
TSAGTTDPEEATR	65.87	1334.6	13	-0.6	668.304	10.73	8010000000	3	3185	15	sp|Q14244|MAP7_HUMAN
VTVESTPDLEK	65.8	1216.62	11	-2	1217.62	12.99	2170000000	3	4658	14	sp|Q14244|MAP7_HUMAN
KNASSRPASAISGQNNNHSGNKPDPPPVLR	65.18	3109.58	30	0.5	778.402	10.4	263000000	3	2974	4	sp|Q14244|MAP7_HUMAN
RPPSPGNIRPVK	65	1316.77	12	0.6	439.93	9.24	12400000	3	2220	1	sp|Q14244|MAP7_HUMAN
LWLPSKSLPHLPGTPR	64.93	1798.03	16	1.3	450.514	16.77	6150000	3	7100	1	sp|Q14244|MAP7_HUMAN
GALTGGTEVSALPC(+57.02)TTNAPGN(+.98)GKPVGSPH	64.92	2747.32	29	-0.2	916.78	15.36	23000000	3	6189	1	sp|Q14244|MAP7_HUMAN
DPEKEPQKVANEPSLK	64.9	1807.93	16	-0.6	452.99	10.71	12100000	3	3168	2	sp|Q14244|MAP7_HUMAN
PASAISGQNNN(+.98)HSGN(+.98)KPDPPPVLR	64.69	2468.2	24	1.4	618.059	12.28	152000000	3	4193	1	sp|Q14244|MAP7_HUMAN
PC(+57.02)TTNAPGN(+.98)GKPVGSPHVVTSHQSK	64.24	2557.23	25	0.9	853.419	13.75	22200000	3	5152	2	sp|Q14244|MAP7_HUMAN
PASAISGQNNNHSGNKPDPPPVLR	64.1	2466.24	24	2.1	494.256	11.25	7120000000	3	3520	19	sp|Q14244|MAP7_HUMAN
SRPASAISGQNNNHSGNKPDPPPVLR	64.05	2709.37	26	0.4	678.35	10.72	26200000	3	3179	2	sp|Q14244|MAP7_HUMAN
APSSTVNASASVK	63.9	1217.63	13	-0.9	609.819	9.7	13600000	3	2521	1	sp|Q14244|MAP7_HUMAN
LSSSSATLLNSPDRAR	63.49	1673.87	16	0.5	558.964	12.48	8250000	3	4321	1	sp|Q14244|MAP7_HUMAN
NASSRPASAISGQNNN(+.98)HSGNKPD	63.28	2323.05	23	0.5	581.771	8.92	119000000	3	2009	1	sp|Q14244|MAP7_HUMAN
GALTGGTEVSALPC(+57.02)TTNAPGNGK	62.95	2172.05	23	-0.5	1087.03	15.39	3420000	3	6214	1	sp|Q14244|MAP7_HUMAN
FEEIINLPIGSKPSR	62.93	1698.93	15	0.9	567.318	17.13	12900000	3	7334	4	sp|Q14244|MAP7_HUMAN
QVRPPSPGNIRPVK	62.82	1543.89	14	3.3	515.64	11.01	19200000	3	3366	2	sp|Q14244|MAP7_HUMAN
YVDPVISKR	62.59	1075.6	9	2.6	359.542	11.09	2530000000	3	3416	5	sp|Q14244|MAP7_HUMAN
NASSRPASAISGQN(+.98)NNHSGNKPDPPPVLR	62.55	2982.47	29	-1.4	995.161	11.54	205000000	3	3709	4	sp|Q14244|MAP7_HUMAN
RLLTPTHSFLAR	61.98	1410.81	12	1.4	471.278	13.36	56800000	3	4897	2	sp|Q14244|MAP7_HUMAN
ENFEEIINLPIGSKPSR	61.94	1942.02	17	1.9	648.347	18.77	6750000	3	8373	1	sp|Q14244|MAP7_HUMAN
LEEDKERHEAVVR	61.89	1608.82	13	0.6	403.213	8.97	1270000000	3	2040	5	sp|Q14244|MAP7_HUMAN
LSSSSATLLN(+.98)SPDR	61.72	1447.72	14	2.3	724.867	14.84	116000000	3	5852	1	sp|Q14244|MAP7_HUMAN
SSSATLLNSPDR	61.27	1246.62	12	-0.4	624.315	12.64	30000000	3	4425	1	sp|Q14244|MAP7_HUMAN
VSAPSSTVNASASVK	61.26	1403.73	15	0	702.87	11.51	24300000	3	3690	1	sp|Q14244|MAP7_HUMAN
AAPAQVRPPSPGNIRPV	61.12	1725.96	17	-3.1	576.327	13.61	16000000	3	5058	1	sp|Q14244|MAP7_HUMAN
YVDPVISK	60.94	919.501	8	0.2	460.758	13.12	5290000000	3	4738	22	sp|Q14244|MAP7_HUMAN
KLFVTPPEGSSR	60.92	1316.71	12	1.5	439.911	12.45	5800000	3	4301	1	sp|Q14244|MAP7_HUMAN
QPNENGVSVQNENFEEIINLPIGSK	60.92	2768.36	25	2.7	923.797	21.37	8660000	3	10006	1	sp|Q14244|MAP7_HUMAN
GSLHGSPSIHSADPDRR	60.91	1787.87	17	0.3	596.963	9.16	15100000	3	2162	2	sp|Q14244|MAP7_HUMAN
N(+.98)ASSRPASAISGQNNNHSGNKPDPPPVLR	60.44	2982.47	29	-2.1	746.622	11.83	580000000	3	3898	3	sp|Q14244|MAP7_HUMAN
ARQHYEKHLEER	59.9	1594.8	12	0.5	399.707	8.27	5660000	3	1598	1	sp|Q14244|MAP7_HUMAN
E(-18.01)REN(+.98)VLFLTSGTR	59.44	1503.77	13	-0.9	752.891	18.48	7930000	3	8186	1	sp|Q14244|MAP7_HUMAN
E(-18.01)NVLFLTSGTR	59.31	1217.64	11	-0.8	609.827	17.39	27800000	3	7493	4	sp|Q14244|MAP7_HUMAN
ASSRPASAISGQNNNHSGNKPDPPPVLR	58.77	2867.44	28	1.1	717.868	10.96	216000000	3	3331	3	sp|Q14244|MAP7_HUMAN
RPASAISGQNNNHSGNKPDPPPVLR	58.62	2622.34	25	0.9	656.592	10.44	18700000	3	3000	1	sp|Q14244|MAP7_HUMAN
NASSRPASAISGQN(+.98)NNHSGNKPD	58.57	2323.05	23	-0.1	775.359	9.05	78000000	3	2092	1	sp|Q14244|MAP7_HUMAN
RLSSSSATLLN(+.98)SPDR	58.4	1603.82	15	6.9	535.616	12.73	0	3	4486	1	sp|Q14244|MAP7_HUMAN
QKHNRWSWGGSLHGSPSIHSADPDR	58.35	2811.33	25	1	563.275	13.32	20900000	3	4869	1	sp|Q14244|MAP7_HUMAN
SVSTMN(+.98)LSK	58.3	966.469	9	-0.1	967.476	12.53	12200000	3	4356	2	sp|Q14244|MAP7_HUMAN
VRPPSPGNIRPVK	58.25	1415.84	13	0.2	472.953	10.75	20200000	3	3201	3	sp|Q14244|MAP7_HUMAN
ENVLFLTSGTR	57.81	1235.65	11	-1.4	412.89	17.42	2560000000	3	7515	13	sp|Q14244|MAP7_HUMAN
PTSSLPPGSVK	57.39	1068.58	11	2.3	535.299	11.06	1280000000	3	3394	7	sp|Q14244|MAP7_HUMAN
EN(+.98)VLFLTSGTR	57.36	1236.63	11	1.6	619.326	18.95	3940000	3	8482	1	sp|Q14244|MAP7_HUMAN
AAPAQVRPPSPGN	57.35	1260.66	13	-0.3	631.336	11.46	105000000	3	3658	1	sp|Q14244|MAP7_HUMAN
KN(+.98)ASSRPASAISGQN(+.98)NNHSGNKPDPPPVLR	57.12	3111.54	30	-3.2	778.891	11.29	38100000	3	3552	2	sp|Q14244|MAP7_HUMAN
TPAEPEVGPA	57.01	966.466	10	0.1	967.473	14.02	18000000	3	5319	3	sp|Q14244|MAP7_HUMAN
GALTGGTEVSALPC(+57.02)TTNAPGN(+.98)GK	56.95	2173.03	23	-1.4	1087.52	15.92	4670000	3	6559	1	sp|Q14244|MAP7_HUMAN
SAGTTDPEEATR	56.07	1233.55	12	0.4	617.781	9.45	1940000	3	2351	1	sp|Q14244|MAP7_HUMAN
Q(-17.03)LSPWESSVVNR	55.98	1383.68	12	0.8	692.847	21.18	1940000	3	9885	1	sp|Q14244|MAP7_HUMAN
KNASSRPASAISGQNN(+.98)NHSGNKPDPPPVLR	55.96	3110.56	30	0.1	778.648	10.83	196000000	3	3247	1	sp|Q14244|MAP7_HUMAN
HSGNKPDPPPVLR	55.8	1412.75	13	0.5	471.925	9.56	60500000	3	2428	2	sp|Q14244|MAP7_HUMAN
N(+.98)ASSRPASAISGQN(+.98)NNHSGNKPDPPPVLR	55.79	2983.45	29	5.6	746.874	12.71	138000000	3	4471	2	sp|Q14244|MAP7_HUMAN
AAPAQVRPPSPG	55.73	1146.61	12	-0.8	574.314	11.63	168000000	3	3772	1	sp|Q14244|MAP7_HUMAN
WGGSLHGSPSIHSADPDRR	55.4	2030.97	19	-0.1	508.749	14.91	46700000	3	5897	2	sp|Q14244|MAP7_HUMAN
EKEEQLQRQAEER	55.36	1671.82	13	-1	558.279	9.25	6500000	3	2223	1	sp|Q14244|MAP7_HUMAN
NSMDRPKLFVTPPEGSSR	55.28	2017.01	18	1.3	505.259	13.97	12800000	3	5286	2	sp|Q14244|MAP7_HUMAN
LFVTPPEGSSR	55.24	1188.61	11	0.8	595.315	14.52	9290000000	3	5641	41	sp|Q14244|MAP7_HUMAN
TPAEPEVGPAAPAMAPAPASAPAPASAPAPAPVPTPAMVSAPSSTVNASASVK	54.84	4811.41	53	3.4	963.294	18.61	866000000	3	8274	4	sp|Q14244|MAP7_HUMAN
VANEPSLKGR	54.83	1069.59	10	-0.2	357.536	9.1	7260000	3	2123	2	sp|Q14244|MAP7_HUMAN
NHSGNKPDPPPVLR	54.79	1526.8	14	0.5	509.939	9.42	35400000	3	2337	2	sp|Q14244|MAP7_HUMAN
NASSRPASAISGQNNNHSGNKPD	54.66	2322.07	23	0.1	775.031	8.62	112000000	3	1819	2	sp|Q14244|MAP7_HUMAN
EEDKERHEAVVR	54.54	1495.74	12	0.2	499.587	8.53	182000000	3	1758	1	sp|Q14244|MAP7_HUMAN
VTVESTPDLEKQPNENGVSVQ(+.98)NENFEEIINLPIGSK	54.48	3967.95	36	1.5	992.997	20.92	9640000	3	9723	4	sp|Q14244|MAP7_HUMAN
SGNKPDPPPVLR	54.46	1275.69	12	2.6	426.24	11.03	7110000	3	3378	1	sp|Q14244|MAP7_HUMAN
SLPHLPGTPR	54.08	1073.6	10	0.2	358.873	13.41	1320000000	3	4927	20	sp|Q14244|MAP7_HUMAN
IIHGTASYK	53.66	988.534	9	2	495.275	8.91	38000000	3	2002	5	sp|Q14244|MAP7_HUMAN
VGSPHVVTSHQSK	53.33	1361.71	13	1.2	454.91	7.14	621000	3	1226	1	sp|Q14244|MAP7_HUMAN
PAQVRPPSPGNIRPVK	53.04	1711.98	16	0	571.669	11.7	2030000000	3	3816	4	sp|Q14244|MAP7_HUMAN
VEEATVEER	52.82	1060.5	9	-0.4	1061.51	9.86	6870000000	3	2622	5	sp|Q14244|MAP7_HUMAN
E(-18.01)NVLFLTSGTRR	52.73	1373.74	12	-0.9	687.877	18.14	16000000	3	7974	2	sp|Q14244|MAP7_HUMAN
MVSAPSSTVNASASVK	52.62	1534.77	16	0.5	768.391	12.55	19600000	3	4368	1	sp|Q14244|MAP7_HUMAN
ASSRPASAISGQN(+.98)NNHSGNKPDPPPVLR	52.53	2868.42	28	2.5	574.693	11.28	25700000	3	3544	1	sp|Q14244|MAP7_HUMAN
LLTPTHSFLARSK	52.33	1469.84	13	0.9	490.953	12.52	3020000	3	4354	1	sp|Q14244|MAP7_HUMAN
RSVSTMNLSK	52.19	1121.59	10	0.7	561.801	9.57	86400000	3	2431	1	sp|Q14244|MAP7_HUMAN
GNKPDPPPVLR	51.98	1188.66	11	0.2	595.338	10.82	23700000	3	3245	4	sp|Q14244|MAP7_HUMAN
EKHFQREEQER	51.56	1514.72	11	-1.2	758.368	7	37900000	3	1134	3	sp|Q14244|MAP7_HUMAN
VKVEEATVEER	51.43	1287.67	11	-0.8	644.84	10.08	81300000	3	2767	1	sp|Q14244|MAP7_HUMAN
E(-18.01)NFEEIINLPIGSKPSR	51.2	1924.01	17	0.8	963.011	21.85	1460000	3	10305	2	sp|Q14244|MAP7_HUMAN
AAPAQVRPP	50.19	905.508	9	0.4	453.762	10.95	2540000	3	3327	1	sp|Q14244|MAP7_HUMAN
SVSTMNLSK	50.18	965.485	9	-1.7	483.749	11.8	3770000000	3	3877	19	sp|Q14244|MAP7_HUMAN
SPSIHSADPDRR	49.75	1336.65	12	-1.4	446.556	8.61	28000000	3	1811	2	sp|Q14244|MAP7_HUMAN
VTVESTPDLEKQPN(+.98)ENGVSVQNENFEEIINLPIGSK	49.73	3967.95	36	1.5	992.997	20.93	25700000	3	9728	2	sp|Q14244|MAP7_HUMAN
AAPAQVRPPSP	49.65	1089.59	11	0.9	545.804	11.98	13900000	3	3998	2	sp|Q14244|MAP7_HUMAN
LLTPTHSFLARSKSTAALSGEAASC(+57.02)SPIIMPYK	49.62	3504.81	33	3.2	701.972	16.87	36400000	3	7166	2	sp|Q14244|MAP7_HUMAN
EELAQRVAEER	49.62	1328.67	11	1.8	443.897	12.12	3420000	3	4090	1	sp|Q14244|MAP7_HUMAN
SLPHLPGTPRPT	49.54	1271.7	12	1.1	424.907	13.9	276000000	3	5243	5	sp|Q14244|MAP7_HUMAN
VANEPSLK	49.48	856.465	8	0.3	429.24	10.76	4770000000	3	3205	4	sp|Q14244|MAP7_HUMAN
LVKVEEATVEER	49.47	1400.75	12	-1.3	701.382	11.74	2660000	3	3839	1	sp|Q14244|MAP7_HUMAN
EREN(+.98)VLFLTSGTR	49.26	1521.78	13	5.9	761.901	16.62	3480000	3	7006	2	sp|Q14244|MAP7_HUMAN
PEKEPQKVANEPSLK	49.24	1692.9	15	0.3	565.309	9.48	11600000	3	2375	2	sp|Q14244|MAP7_HUMAN
GSPSIHSADPDRR	48.7	1393.67	13	1.9	465.565	8.82	5320000	3	1946	2	sp|Q14244|MAP7_HUMAN
LHGSPSIHSADPDRR	48.28	1643.81	15	-0.2	411.96	8.99	2550000	3	2057	3	sp|Q14244|MAP7_HUMAN
NENFEEIINLPIGSKPSR	48.11	2056.06	18	1.7	686.361	18.64	1590000	3	8290	1	sp|Q14244|MAP7_HUMAN
TPAEPEVGPAAPAMAPAPASAPAPASAPAPAPVPTPAM(+15.99)VSAPSSTVNASASVK	47.71	4827.41	53	4.1	966.493	17.83	168000000	3	7781	2	sp|Q14244|MAP7_HUMAN
Q(-17.03)RLEEDKER	47.67	1184.58	9	-0.1	593.296	9.03	68900000	3	2080	3	sp|Q14244|MAP7_HUMAN
QHYEKHLEER	47.62	1367.66	10	0.8	456.894	7.01	2320000	3	1141	2	sp|Q14244|MAP7_HUMAN
N(+.98)ASSRPASAISGQNNNHSGNKPD	47.61	2323.05	23	0.5	581.771	9.38	32800000	3	2305	2	sp|Q14244|MAP7_HUMAN
GN(+.98)GKPVGSPHVVTSHQSK	47.24	1815.92	18	-4	454.986	7.13	3360000	3	1219	1	sp|Q14244|MAP7_HUMAN
QPNEN(+.98)GVSVQNENFEEIINLPIGSK	47.23	2769.35	25	0.9	924.123	21.81	1840000	3	10282	1	sp|Q14244|MAP7_HUMAN
TPAEPEVGPAAPAMAPAPA	47.09	1743.85	19	1.4	872.933	17.28	6620000	3	7429	1	sp|Q14244|MAP7_HUMAN
NASSRPASAISGQNNN	46.82	1586.74	16	-1.3	794.376	9.66	4850000	3	2491	1	sp|Q14244|MAP7_HUMAN
SPIIMPYK	46.78	947.515	8	-0.3	474.765	15.23	11100000	3	6106	1	sp|Q14244|MAP7_HUMAN
LTPTHSFLAR	46.47	1141.62	10	-0.1	381.549	12.39	662000000	3	4268	12	sp|Q14244|MAP7_HUMAN
SWGGSLHGSPSIHSADPDRR	46.45	2118	20	-1.9	707.006	11.81	115000000	3	3888	9	sp|Q14244|MAP7_HUMAN
SSRPASAISGQNNNHSGNKPDPPPVLR	46.44	2796.4	27	-0.5	700.107	10.93	71700000	3	3312	2	sp|Q14244|MAP7_HUMAN
VTVESTPDLEKQPNENGVSVQNENFEEIINLPIGSK	46.39	3966.97	36	0.6	1323.33	20.42	47000000	3	9411	3	sp|Q14244|MAP7_HUMAN
APAPASAPAPASAPAPAPVPTPAMVSAPSSTVNASASVK	46.23	3492.79	39	-2.2	1165.27	16.96	6670000	3	7225	1	sp|Q14244|MAP7_HUMAN
EIVWLEREER	46.15	1357.7	10	0.2	679.857	15.71	1310000000	3	6420	9	sp|Q14244|MAP7_HUMAN
E(-18.01)IVWLEREER	45.7	1339.69	10	0.4	447.57	15.75	45800000	3	6445	1	sp|Q14244|MAP7_HUMAN
IIHGTASYKK	45.15	1116.63	10	1.1	373.217	8.96	1170000	3	2034	1	sp|Q14244|MAP7_HUMAN
AAPAQVRPPSPGNIRP	45.05	1626.9	16	0	814.455	13.04	15800000	3	4689	1	sp|Q14244|MAP7_HUMAN
Q(-17.03)LAAREIVWLER	44.89	1465.8	12	-1.5	733.908	20.76	1140000	3	9619	2	sp|Q14244|MAP7_HUMAN
FLTSGTR	44.64	780.413	7	-0.6	781.42	15.44	83900000	3	6245	2	sp|Q14244|MAP7_HUMAN
SLPHLPGTPRPTSSLPP	44.59	1752.95	17	-0.4	877.483	15.23	4290000	3	6110	1	sp|Q14244|MAP7_HUMAN
SGQNNNHSGNKPDPPPVLR	43.98	2026.99	19	0.2	676.672	10.85	31500000	3	3262	3	sp|Q14244|MAP7_HUMAN
NENGVSVQNENFEEIINLPIGSKPSR	43.93	2883.44	26	0.9	962.154	19.59	5070000	3	8885	1	sp|Q14244|MAP7_HUMAN
VAN(+.98)EPSLK	43.8	857.449	8	0.2	429.732	10.98	12400000	3	3343	2	sp|Q14244|MAP7_HUMAN
NVLFLTSGTR	43.47	1106.61	10	0.2	554.312	16.79	6000000	3	7114	1	sp|Q14244|MAP7_HUMAN
SATLLNSPDR	43.35	1072.55	10	-0.4	537.283	12.42	10200000	3	4288	1	sp|Q14244|MAP7_HUMAN
VESTPDLEK	43.11	1016.5	9	-0.9	1017.51	13.1	3360000	3	4725	1	sp|Q14244|MAP7_HUMAN
ENVLFLTSGTRR	42.97	1391.75	12	0.7	696.884	15.01	146000000	3	5967	1	sp|Q14244|MAP7_HUMAN
APGNGKPVGSPHVVTSHQSK	42.81	1983.03	20	1.6	397.614	8.34	8770000	3	1642	4	sp|Q14244|MAP7_HUMAN
ERHEAVVR	42.75	994.531	8	0.7	498.273	8.6	3140000	3	1806	1	sp|Q14244|MAP7_HUMAN
GVSVQNENFEEIINLPIGSKPSR	42.68	2526.31	23	5.8	843.115	19.35	21400000	3	8737	1	sp|Q14244|MAP7_HUMAN
KPDPPPVLR	42.43	1017.6	9	0.3	509.806	10.5	50800000	3	3037	3	sp|Q14244|MAP7_HUMAN
NASSRPASAISGQNN	42.26	1472.7	15	0.1	737.356	9.64	2900000	3	2479	1	sp|Q14244|MAP7_HUMAN
PASAISGQNN(+.98)NHSGNKPDPPPVLR	42.14	2467.22	24	0.8	617.813	11.83	1720000000	3	3902	1	sp|Q14244|MAP7_HUMAN
NENGVSVQ(+.98)NENFEEIINLPIGSKPSR	42.01	2884.42	26	8.7	962.489	19.57	0	3	8873	1	sp|Q14244|MAP7_HUMAN
ATLLNSPDR	41.86	985.519	9	1.1	493.767	12.18	11100000	3	4132	1	sp|Q14244|MAP7_HUMAN
NASSRPASAISGQNNNHSGN	41.83	1981.89	20	0.2	661.639	8.78	9080000	3	1921	3	sp|Q14244|MAP7_HUMAN
SLPHLPGTPRPTS	41.67	1358.73	13	0.7	453.918	13.67	17200000	3	5099	2	sp|Q14244|MAP7_HUMAN
LWLPSK	41.53	742.438	6	0.6	743.445	15.55	4390000000	3	6318	27	sp|Q14244|MAP7_HUMAN
SLHGSPSIHSADPDRR	41.49	1730.84	16	1.4	577.956	9.09	5410000	3	2118	1	sp|Q14244|MAP7_HUMAN
TPTHSFLAR	41.36	1028.54	9	-0.4	515.277	14.93	1390000000	3	5914	10	sp|Q14244|MAP7_HUMAN
IINLPIGSKPSR	41.31	1293.78	12	1.4	432.267	14.01	2620000	3	5317	1	sp|Q14244|MAP7_HUMAN
VSTMNLSK	41.27	878.453	8	2.7	440.235	11.51	12500000	3	3693	1	sp|Q14244|MAP7_HUMAN
SPWESSVVNR	40.69	1159.56	10	2.9	580.79	14.59	1980000	3	5691	1	sp|Q14244|MAP7_HUMAN
RLEEIMKR	40.26	1073.6	8	-0.7	358.874	9.79	498000000	3	2578	3	sp|Q14244|MAP7_HUMAN
IHGTASYK	40.13	875.45	8	-0.2	438.732	8.89	6870000	3	1989	1	sp|Q14244|MAP7_HUMAN
SWGGSLHGSPSIHSADPDR	39.87	1961.9	19	0.3	654.973	12.65	5540000	3	4434	2	sp|Q14244|MAP7_HUMAN
E(-18.01)RREQEELER	39.79	1354.66	10	-1.9	452.559	9.73	4190000	3	2538	1	sp|Q14244|MAP7_HUMAN
VANEPSLKGRAPLVK	39.73	1577.93	15	3.1	526.984	11.22	1860000	3	3503	1	sp|Q14244|MAP7_HUMAN
EIVWLER	39.55	943.513	7	-1.6	944.518	18.29	3450000000	3	8070	32	sp|Q14244|MAP7_HUMAN
E(-18.01)EREKQLAAR	39.02	1210.64	10	0.5	404.555	9.24	2740000	3	2219	1	sp|Q14244|MAP7_HUMAN
SSRPASAISGQN(+.98)NNHSGNKPDPPPVLR	38.57	2797.39	27	1.1	700.354	11.39	22500000	3	3614	1	sp|Q14244|MAP7_HUMAN
SVSTM(+15.99)N(+.98)LSK	38.41	982.464	9	-4.3	492.237	10.35	7140000	3	2939	1	sp|Q14244|MAP7_HUMAN
PASAISGQNNNHSGN(+.98)KPDPPPVLR	38.28	2467.22	24	4	823.417	28.29	31700000	3	14157	1	sp|Q14244|MAP7_HUMAN
TPAEPEVGPAAPAMAPAPASAPAPASAPAPAPVPTPAMVSAPSSTVN(+.98)ASASVK	38	4812.4	53	3.4	963.49	19.09	80100000	3	8571	1	sp|Q14244|MAP7_HUMAN
E(-18.01)VKVEPEK	37.68	938.507	8	0.4	470.261	10.53	12000000	3	3055	2	sp|Q14244|MAP7_HUMAN
KNASSRPASAISGQ(+.98)NNNHSGNKPDPPPVLR	37.35	3110.56	30	1	623.12	10.73	388000000	3	3184	1	sp|Q14244|MAP7_HUMAN
SSLPPGSVK	36.96	870.481	9	-0.5	436.248	9.55	53900000	3	2421	3	sp|Q14244|MAP7_HUMAN
VLFLTSGTR	36.72	992.565	9	1.6	497.291	16.11	16000000	3	6675	1	sp|Q14244|MAP7_HUMAN
VTVESTPDLEKQPNEN(+.98)	36.38	1799.84	16	-2.7	900.926	14.24	2260000	3	5467	1	sp|Q14244|MAP7_HUMAN
ESTPDLEK	35.91	917.434	8	-1.4	918.44	13.07	3070000	3	4706	1	sp|Q14244|MAP7_HUMAN
TPAEPEVGPAAPAM(+15.99)APAPASAPAPASAPAPAPVPTPAM(+15.99)VSAPSSTVNASASVK	35.81	4843.4	53	-0.5	1211.86	17.13	12800000	3	7332	1	sp|Q14244|MAP7_HUMAN
E(-18.01)KEEQLQR	35.3	1040.53	8	-1.3	521.269	9.65	248000000	3	2482	2	sp|Q14244|MAP7_HUMAN
KNASSRPASAISGQN(+.98)NNHSGNKPDPPPVLR	35.28	3110.56	30	1.3	1037.86	10.67	20900000	3	3143	1	sp|Q14244|MAP7_HUMAN
NNHSGNKPDPPPVLR	35.13	1640.84	15	0.5	547.954	9.32	20900000	3	2267	2	sp|Q14244|MAP7_HUMAN
SAISGQ(+.98)NNNHSGNKPDPPPVLR	35.06	2299.13	22	8.6	575.795	10.87	8080000	3	3278	1	sp|Q14244|MAP7_HUMAN
NNNHSGNKPDPPPVLR	35.06	1754.88	16	0.5	585.968	9.45	3860000	3	2354	2	sp|Q14244|MAP7_HUMAN
PWESSVVNR	35	1072.53	9	1.6	537.273	16.22	43100000	3	6747	3	sp|Q14244|MAP7_HUMAN
ERREQ(+.98)EELER	34.99	1373.65	10	-0.1	458.892	8.95	2390000	3	2031	1	sp|Q14244|MAP7_HUMAN
LQLSPWESSVVN	34.94	1357.69	12	0.1	679.851	21.41	3680000	3	10032	1	sp|Q14244|MAP7_HUMAN
LFVTPPEGSSRR	34.84	1344.71	12	-1.8	449.245	12.47	80700000	3	4319	3	sp|Q14244|MAP7_HUMAN
ENVLFLTS	34.7	921.481	8	-0.2	922.488	21.73	1510000	3	10231	2	sp|Q14244|MAP7_HUMAN
DKERHEAVVR	34.41	1237.65	10	-0.7	413.558	9.64	8680000	3	2477	1	sp|Q14244|MAP7_HUMAN
NKPDPPPVLR	34.29	1131.64	10	0.6	566.828	10.44	2590000	3	2999	1	sp|Q14244|MAP7_HUMAN
WSWGGSLHGSPSIHSAD	33.9	1779.8	17	0.7	890.906	16.15	3280000	3	6707	2	sp|Q14244|MAP7_HUMAN
PHLPGTPRPTSSLPPGSVK	33.56	1924.05	19	1	642.359	14.52	436000000	3	5642	2	sp|Q14244|MAP7_HUMAN
LEEIMKR	33.24	917.5	7	-2.1	918.506	10.15	1300000000	3	2814	3	sp|Q14244|MAP7_HUMAN
ERREQEELER	33.21	1372.67	10	0.1	458.564	8.46	10400000	3	1716	2	sp|Q14244|MAP7_HUMAN
KRLEEIMK	33.2	1045.6	8	-1	523.804	9.69	119000000	3	2514	1	sp|Q14244|MAP7_HUMAN
IIHGTASY	33.07	860.439	8	4.3	431.229	11.1	5720000	3	3426	1	sp|Q14244|MAP7_HUMAN
LEEIMK	33.07	761.399	6	0.2	762.407	12.01	1390000000	3	4018	10	sp|Q14244|MAP7_HUMAN
HSFLAR	32.96	729.392	6	2.1	365.704	14.79	3300000	3	5818	1	sp|Q14244|MAP7_HUMAN
PASAISGQ(+.98)NNNHSGNKPDPPPVLR	32.87	2467.22	24	4.7	617.815	27.28	50200000	3	13515	2	sp|Q14244|MAP7_HUMAN
AISGQNNNHSGNKPDPPPVLR	32.53	2211.11	21	0.9	738.046	10.41	9110000	3	2978	2	sp|Q14244|MAP7_HUMAN
PIIMPYK	32.5	860.483	7	-0.5	431.248	15.24	553000	3	6112	1	sp|Q14244|MAP7_HUMAN
SAISGQNNNHSGNKPDPPPVLR	32	2298.15	22	0	767.056	10.74	38800000	3	3191	1	sp|Q14244|MAP7_HUMAN
ANEPSLK	31.91	757.397	7	-1.8	758.403	9.91	475000000	3	2656	2	sp|Q14244|MAP7_HUMAN
Q(-17.03)PNENGVSVQNENFEEIINLPIGSK	31.8	2751.34	25	0.1	918.119	24.25	1150000	3	11724	1	sp|Q14244|MAP7_HUMAN
LLTPTHSF	31.75	914.486	8	0.3	458.25	14.84	133000000	3	5853	2	sp|Q14244|MAP7_HUMAN
E(-18.01)IVWLER	31.64	925.502	7	0.6	463.759	23.37	152000000	3	11201	2	sp|Q14244|MAP7_HUMAN
RRIIHGTASYK	31.43	1300.74	11	0.2	434.586	8.51	653000	3	1748	1	sp|Q14244|MAP7_HUMAN
RLEEIM(+15.99)KR	31.37	1089.6	8	-1.7	364.205	9.89	4430000	3	2641	1	sp|Q14244|MAP7_HUMAN
GALTGGTEVSALPC(+57.02)TTNAPGNGKPVGSPHVVTSHQ(+.98)SK	31.35	3613.78	37	0.4	904.452	27.87	51100000	3	13895	1	sp|Q14244|MAP7_HUMAN
Q(-17.03)AEERALR	31.16	954.488	8	0.9	478.252	10.88	2840000	3	3280	1	sp|Q14244|MAP7_HUMAN
EEIMK	31.14	648.315	5	0.4	649.323	12.04	235000000	3	4036	2	sp|Q14244|MAP7_HUMAN
ENGVSVQNENFEEIINLPIGSKPSR	31.09	2769.39	25	-1.5	924.137	19.74	4130000	3	8983	1	sp|Q14244|MAP7_HUMAN
THSFLAR	30.93	830.44	7	0.5	831.448	14.72	7130000	3	5774	1	sp|Q14244|MAP7_HUMAN
MNLSK	30.81	591.305	5	0.4	592.313	11.52	22500000	3	3698	2	sp|Q14244|MAP7_HUMAN
VANEPSLKG	30.73	913.487	9	0.3	457.751	10.03	0	3	2730	1	sp|Q14244|MAP7_HUMAN
RLQLSPWES	30.46	1114.58	9	-0.4	558.296	17.25	9330000	3	7408	1	sp|Q14244|MAP7_HUMAN
EPSLK	30.44	572.317	5	-0.8	573.324	9.94	52800000	3	2676	3	sp|Q14244|MAP7_HUMAN
STMN(+.98)LSK	30.39	780.369	7	0.1	781.376	12.55	5060000	3	4369	1	sp|Q14244|MAP7_HUMAN
TPPEGSSR	30.22	829.393	8	-0.3	415.704	14.71	989000	3	5767	1	sp|Q14244|MAP7_HUMAN
PGTPRPTSSLPPGSVK	30.07	1576.86	16	2.4	789.438	14.34	14200000	3	5528	1	sp|Q14244|MAP7_HUMAN
NASSRPASAISGQ(+.98)NNNHSGNKPDPPPVLR	30.03	2982.47	29	4.6	597.503	29.82	25900000	3	15034	1	sp|Q14244|MAP7_HUMAN
VDPVISKR	30.01	912.539	8	3.5	457.279	11.03	325000000	3	3375	1	sp|Q14244|MAP7_HUMAN
VQDKKN(+.98)ASSRPASAISGQNNNHSGNKPDPPPVLR	29.96	3580.81	34	1.2	717.17	10.49	12500000	3	3029	1	sp|Q14244|MAP7_HUMAN
TNAPGN(+.98)GKPVGSPHVVTSHQSK	29.92	2199.1	22	0.5	550.783	9.06	2070000	3	2098	1	sp|Q14244|MAP7_HUMAN
RSVSTMN(+.98)LSK	29.56	1122.57	10	-2.6	562.291	10.78	1730000	3	3215	1	sp|Q14244|MAP7_HUMAN
VDPVISK	29.34	756.438	7	0.2	757.446	12.78	93700000	3	4517	1	sp|Q14244|MAP7_HUMAN
LLTPTHSFL	29.03	1027.57	9	0.6	514.793	17.2	5610000	3	7378	1	sp|Q14244|MAP7_HUMAN
EIVWLE	28.82	787.412	6	-1.3	788.418	22.53	21300000	3	10732	3	sp|Q14244|MAP7_HUMAN
NASSRPASAISGQNNNHSGN(+.98)KPDPPPVLR	28.79	2982.47	29	4.7	746.627	28.38	51700000	3	14218	1	sp|Q14244|MAP7_HUMAN
TSGTR	28.68	520.26	5	1.1	521.268	15.47	145000000	3	6262	4	sp|Q14244|MAP7_HUMAN
EDKERHEAVVR	28.22	1366.7	11	3.6	684.357	8.6	3310000	3	1804	2	sp|Q14244|MAP7_HUMAN
RLSSSSATLLN	27.83	1147.62	11	-0.2	574.817	13.41	3470000	3	4930	1	sp|Q14244|MAP7_HUMAN
TPAEPEVGPAAPAM(+15.99)APAPASAPAPASAPAPAPVPTPAM(+15.99)VSAPSSTVN(+.98)ASASVK	27.59	4844.39	53	4.5	1212.11	21.67	869000	3	10194	1	sp|Q14244|MAP7_HUMAN
KNASSRPASAISGQNNN(+.98)HSGNKPDPPPVLR	27.47	3110.56	30	5.9	623.123	9.96	24600000	3	2691	1	sp|Q14244|MAP7_HUMAN
E(-18.01)EDKERHEAVVR	26.7	1477.73	12	0.5	370.439	8.57	2920000	3	1782	1	sp|Q14244|MAP7_HUMAN
STMNLSK	26.41	779.385	7	-0.2	390.7	11.51	5740000	3	3694	1	sp|Q14244|MAP7_HUMAN
TMNLSK	26.41	692.353	6	-0.9	693.359	11.68	44000000	3	3800	1	sp|Q14244|MAP7_HUMAN
GALTGGTEVSALPC(+57.02)	26.35	1331.64	14	0.6	666.827	17.98	6270000	3	7869	1	sp|Q14244|MAP7_HUMAN
APVPTPAMVSAPSSTVNASASVK	26.27	2168.11	23	-0.1	1085.06	15.89	176000	3	6542	1	sp|Q14244|MAP7_HUMAN
EATVEER	26.23	832.393	7	-1	833.399	9.81	85100000	3	2586	2	sp|Q14244|MAP7_HUMAN
ERENVLFLT	25.94	1119.59	9	0.2	560.804	17.98	8480000	3	7872	1	sp|Q14244|MAP7_HUMAN
E(-18.01)EQERLER	25.88	1069.52	8	4.2	535.767	10.84	116000000	3	3257	2	sp|Q14244|MAP7_HUMAN
LLNSPDR	25.87	813.434	7	1.1	407.725	10.05	2930000	3	2747	1	sp|Q14244|MAP7_HUMAN
EEATVEER	25.81	961.435	8	-0.5	481.725	9.84	13200000	3	2607	2	sp|Q14244|MAP7_HUMAN
RPASAISGQN(+.98)NNHSGNKPDPPPVLR	25.21	2623.32	25	0.3	656.838	10.97	0	3	3340	1	sp|Q14244|MAP7_HUMAN
WLPSK	25.16	629.354	5	-0.5	630.361	15.55	749000000	3	6320	2	sp|Q14244|MAP7_HUMAN
E(-18.01)QEELER	25.12	913.414	7	-0.1	914.421	13.29	131000000	3	4853	3	sp|Q14244|MAP7_HUMAN
LEEIM(+15.99)K	25.03	777.394	6	0.2	778.402	12.13	13200000	3	4100	2	sp|Q14244|MAP7_HUMAN
VTVESTPDLEKQPNEN(+.98)GVSVQN	25.02	2384.13	22	3.6	1193.08	15.34	1450000	3	6179	1	sp|Q14244|MAP7_HUMAN
VWLER	25.02	701.386	5	2.6	702.395	17.76	252000000	3	7735	3	sp|Q14244|MAP7_HUMAN
ANEPSLKGR	24.94	970.519	9	0.2	486.267	9.14	5170000	3	2153	1	sp|Q14244|MAP7_HUMAN
TLLNSPDR	24.27	914.482	8	1.8	458.249	12.48	4040000	3	4323	1	sp|Q14244|MAP7_HUMAN
LDVTNSESPEIPLN	24.25	1526.75	14	-1.9	764.379	19.13	5840000	3	8596	1	sp|Q14244|MAP7_HUMAN
RLEEIMK	24.18	917.5	7	2.4	459.759	11.09	1850000000	3	3415	1	sp|Q14244|MAP7_HUMAN
GQNNNHSGNKPDPPPVLR	24.01	1939.96	18	-0.7	485.997	9.51	13500000	3	2390	1	sp|Q14244|MAP7_HUMAN
DPVISKR	23.95	813.471	7	1.2	407.743	10.99	291000000	3	3354	1	sp|Q14244|MAP7_HUMAN
DPVISK	23.51	657.37	6	-0.5	658.377	18.03	7580000	3	7904	2	sp|Q14244|MAP7_HUMAN
E(-18.01)ELAQR	23.46	726.366	6	0.1	727.373	12.29	140000000	3	4203	2	sp|Q14244|MAP7_HUMAN
E(-18.01)KHFQREEQER	23.41	1496.71	11	1.6	499.912	8.04	2120000	3	1502	2	sp|Q14244|MAP7_HUMAN
LLTPTHS	22.59	767.418	7	0	384.716	10.69	2530000	3	3159	1	sp|Q14244|MAP7_HUMAN
E(-18.01)PSLK	22.5	554.306	5	0	555.314	10.04	2780000	3	2741	1	sp|Q14244|MAP7_HUMAN
PLVKVEEATVEER	22.46	1497.8	13	-2.9	500.274	13.62	2920000	3	5067	1	sp|Q14244|MAP7_HUMAN
ERENVLFL	21.96	1018.54	8	0.4	510.28	18.51	9040000	3	8205	1	sp|Q14244|MAP7_HUMAN
IVWLER	21.94	814.47	6	-0.1	408.242	23.72	2590000	3	11419	2	sp|Q14244|MAP7_HUMAN
AQVRPPSPGNIRPVK	21.82	1614.93	15	-1.1	539.317	11.69	79200000	3	3808	1	sp|Q14244|MAP7_HUMAN
EEQERLER	21.73	1087.53	8	-0.2	363.516	8.17	715000	3	1551	1	sp|Q14244|MAP7_HUMAN
HFQ(+.98)REEQER	21.44	1258.57	9	-0.3	420.53	9.26	1700000	3	2229	1	sp|Q14244|MAP7_HUMAN
LEEIM(+15.99)KR	21.42	933.495	7	-1.9	467.754	10.13	12000000	3	2802	1	sp|Q14244|MAP7_HUMAN
KNASSRPASAISGQNNNHSGNKPD	20.95	2450.16	24	1.1	613.549	6.97	13300000	3	1111	1	sp|Q14244|MAP7_HUMAN
STAALSGEAASC(+57.02)SPIIMPYKA	20.6	2124.02	21	0.4	1063.02	14.92	143000000	3	5907	1	sp|Q14244|MAP7_HUMAN
EIMKR	20.58	675.374	5	-0.7	676.381	10.1	44600000	3	2783	1	sp|Q14244|MAP7_HUMAN
GQNNN(+.98)HSGNKPDPPPVLR	20.27	1940.95	18	2.6	647.991	10.24	4380000	3	2872	1	sp|Q14244|MAP7_HUMAN
CACYBP
Peptide	-10lgP	Mass	Length	ppm	m/z	RT	Area	Fraction	Scan	#Spec	Accession
KAELLDNEKPAAVVAPITTGYTVK	90.39	2527.39	24	-2.4	1264.7	15.69	3650000000	4	6019	34	sp|Q9HB71|CYBP_HUMAN
KAELLDN(+.98)EKPAAVVAPITTGYTVK	90.39	2528.37	24	2.4	843.801	16.14	0	4	6306	3	sp|Q9HB71|CYBP_HUMAN
E(-18.01)KPSYDTETDPSEGLMNVLK	87	2234.04	20	-0.1	1118.03	19.98	92700000	4	8756	4	sp|Q9HB71|CYBP_HUMAN
SYSMIVNNLLKPISVEGSSK	86.08	2165.14	20	1.8	722.722	19.99	4100000000	4	8763	32	sp|Q9HB71|CYBP_HUMAN
EKEKPSYDTETDPSEGLMNVLK	85.61	2509.19	22	-1.7	1255.6	16.53	480000000	4	6562	4	sp|Q9HB71|CYBP_HUMAN
AELLDNEKPAAVVAPITTGYTVK	85.54	2399.29	23	1.1	1200.66	16.99	3560000000	4	6856	17	sp|Q9HB71|CYBP_HUMAN
SYSM(+15.99)IVNNLLKPISVEGSSK	85.05	2181.14	20	2.6	728.054	19.56	664000000	4	8490	2	sp|Q9HB71|CYBP_HUMAN
AELLDN(+.98)EKPAAVVAPITTGYTVK	85.04	2400.28	23	5.2	1201.15	17.47	0	4	7165	1	sp|Q9HB71|CYBP_HUMAN
KKAELLDNEKPAAVVAPITTGYTVK	82.78	2655.48	25	-0.8	886.168	14.91	36500000	4	5512	2	sp|Q9HB71|CYBP_HUMAN
SYSMIVN(+.98)NLLKPISVEGSSK	82.32	2166.12	20	2.3	1084.07	18.63	416000000	4	7906	5	sp|Q9HB71|CYBP_HUMAN
EKPSYDTETDPSEGLMNVLK	82.32	2252.05	20	0.9	1127.03	18.23	3180000000	4	7650	12	sp|Q9HB71|CYBP_HUMAN
IYITLTGVHQVPTENVQVHFTER	81.88	2680.4	23	1.6	671.108	17.54	215000000	4	7209	10	sp|Q9HB71|CYBP_HUMAN
SYSM(+15.99)IVN(+.98)NLLKPISVEGSSK	81.65	2182.12	20	0.4	728.381	17.35	53700000	4	7085	3	sp|Q9HB71|CYBP_HUMAN
KSYSMIVNNLLKPISVEGSSK	80.47	2293.24	21	1.5	574.317	17.65	19400000	4	7279	2	sp|Q9HB71|CYBP_HUMAN
EKPSYDTETDPSEGLMNVLKK	80.45	2380.15	21	1	794.39	16.14	3060000000	4	6308	11	sp|Q9HB71|CYBP_HUMAN
E(-18.01)KPSYDTETDPSEGLMNVLKK	76.28	2362.14	21	1	788.387	17.64	71700000	4	7272	2	sp|Q9HB71|CYBP_HUMAN
SYSMIVNNLLKPISVEGSSKK	76.26	2293.24	21	4.2	574.318	18.1	13200000	4	7567	1	sp|Q9HB71|CYBP_HUMAN
EKEKPSYDTETDPSEGLMNVLKK	75.77	2637.28	23	0.4	660.329	15.28	380000000	4	5754	4	sp|Q9HB71|CYBP_HUMAN
SYSM(+15.99)IVNNLLKPISVEGSSKK	73.9	2309.23	21	0.6	578.315	17.66	13100000	4	7286	1	sp|Q9HB71|CYBP_HUMAN
EKPSYDTETDPSEGLM(+15.99)NVLKK	73.1	2396.14	21	0.7	799.722	15.03	310000000	4	5592	4	sp|Q9HB71|CYBP_HUMAN
E(-18.01)KPAAVVAPITTGYTVK	73	1725.97	17	-1.6	863.989	16.37	4160000	4	6457	1	sp|Q9HB71|CYBP_HUMAN
ISNYGWDQSDKFVK	71.87	1685.8	14	0.1	843.91	15.41	7190000000	4	5837	21	sp|Q9HB71|CYBP_HUMAN
KIYEDGDDDMKR	71.71	1483.66	12	-0.9	371.922	9.52	1270000000	4	2044	6	sp|Q9HB71|CYBP_HUMAN
E(-18.01)LLDNEKPAAVVAPITTGYTVK	70.66	2310.25	22	1.7	1156.13	19.63	2700000	4	8535	1	sp|Q9HB71|CYBP_HUMAN
SMIVNNLLKPISVEGSSK	69.76	1915.04	18	1.3	639.356	17.54	25300000	4	7211	2	sp|Q9HB71|CYBP_HUMAN
PAAVVAPITTGYTVK	69.42	1486.84	15	0.7	744.428	15.91	18100000	4	6161	2	sp|Q9HB71|CYBP_HUMAN
EKPAAVVAPITTGYTVK	69.15	1743.98	17	-0.2	872.996	14.75	18300000	4	5407	2	sp|Q9HB71|CYBP_HUMAN
NEKPAAVVAPITTGYTVK	69.08	1858.02	18	0.9	930.018	14.69	20900000	4	5372	2	sp|Q9HB71|CYBP_HUMAN
KIYEDGDDDM(+15.99)KR	67.73	1499.66	12	-1.9	500.892	9.46	82000000	4	2002	3	sp|Q9HB71|CYBP_HUMAN
SYSM(+15.99)IVNN(+.98)LLKPISVEGSSK	67.13	2182.12	20	0.2	1092.07	20.36	2240000	4	8999	1	sp|Q9HB71|CYBP_HUMAN
EKEKPSYDTETDPSEGLM(+15.99)NVLK	66.12	2525.18	22	0.2	632.303	15.23	22800000	4	5722	2	sp|Q9HB71|CYBP_HUMAN
SYSMIVN(+.98)N(+.98)LLKPISVEGSSK	64.5	2167.11	20	7.4	723.382	19.71	24300000	4	8592	1	sp|Q9HB71|CYBP_HUMAN
KVENTRWDYLTQVEK	64.18	1907.97	15	0.5	636.999	14.87	32100000	4	5490	3	sp|Q9HB71|CYBP_HUMAN
VKTDTVLILC(+57.02)R	63.91	1316.75	11	-0.6	659.381	14.71	1910000000	4	5384	22	sp|Q9HB71|CYBP_HUMAN
KISNYGWDQSDKFVK	63.72	1813.9	15	-2.7	907.955	14.49	36700000	4	5240	2	sp|Q9HB71|CYBP_HUMAN
VENTRWDYLTQVEK	63.48	1779.88	14	-0.2	594.3	16.09	280000000	4	6279	4	sp|Q9HB71|CYBP_HUMAN
IYEDGDDDMKR	63.23	1355.57	11	0.4	452.863	10.73	2990000000	4	2820	20	sp|Q9HB71|CYBP_HUMAN
KIYEDGDDDMK	62.93	1327.56	11	-0.5	664.787	10.55	5570000	4	2707	1	sp|Q9HB71|CYBP_HUMAN
IVNNLLKPISVEGSSK	62.57	1696.97	16	0.1	849.494	15.36	63400000	4	5804	2	sp|Q9HB71|CYBP_HUMAN
E(-18.01)KEKPSYDTETDPSEGLMNVLK	61.5	2491.18	22	0.5	831.401	17.69	11400000	4	7300	1	sp|Q9HB71|CYBP_HUMAN
ISNYGWDQSDK	61.45	1311.57	11	-9	656.788	27.67	816000000	4	13254	10	sp|Q9HB71|CYBP_HUMAN
SFDLLVKNLNGK	61.38	1346.76	12	-0.2	449.926	16.76	2170000	4	6711	1	sp|Q9HB71|CYBP_HUMAN
E(-18.01)KEKPSYDTETDPSEGLMNVLKK	60.55	2619.27	23	0.6	655.826	16.2	7920000	4	6349	2	sp|Q9HB71|CYBP_HUMAN
SYSMIVNNLLK	58.66	1280.68	11	1.6	641.348	19.16	28800000	4	8241	1	sp|Q9HB71|CYBP_HUMAN
QVPTENVQVHFTER	58.01	1682.84	14	1	561.954	14.11	3580000	4	4998	1	sp|Q9HB71|CYBP_HUMAN
GVHQVPTENVQVHFTER	57.86	1975.99	17	-2.2	495.003	13.03	8580000	4	4307	2	sp|Q9HB71|CYBP_HUMAN
KVKTDTVLILC(+57.02)R	57.75	1444.84	12	0.5	482.622	12.88	8310000	4	4207	3	sp|Q9HB71|CYBP_HUMAN
A(+42.01)SEELQKDLEEVK	57.28	1558.77	13	-0.5	780.393	15.79	5440000000	4	6080	28	sp|Q9HB71|CYBP_HUMAN
TGVHQVPTENVQVHFTER	57.21	2077.03	18	1.6	520.267	13.19	6600000	4	4404	1	sp|Q9HB71|CYBP_HUMAN
ASEELQKDLEEVK	56.97	1516.76	13	-2.8	759.386	14.57	4450000	4	5289	1	sp|Q9HB71|CYBP_HUMAN
SNYGWDQSDKFVK	56.9	1572.72	13	1.2	787.369	15.5	84500000	4	5894	1	sp|Q9HB71|CYBP_HUMAN
PSEGLMNVLK	56.7	1086.57	10	0.2	544.295	16.6	122000000	4	6603	1	sp|Q9HB71|CYBP_HUMAN
NLNGKSYSMIVNNLLKPISVEGSSK	56.41	2691.43	25	1.3	673.865	19.17	3920000	4	8248	3	sp|Q9HB71|CYBP_HUMAN
IYEDGDDDMK	56.3	1199.47	10	1	600.74	11.97	16000000	4	3620	1	sp|Q9HB71|CYBP_HUMAN
PSEGLM(+15.99)NVLKK	56.12	1230.66	11	0.2	411.229	11.94	9380000	4	3599	2	sp|Q9HB71|CYBP_HUMAN
WDYLTQVEKEC(+57.02)K	55.9	1597.74	12	0.9	533.589	16.17	2950000	4	6328	1	sp|Q9HB71|CYBP_HUMAN
APITTGYTVK	55.5	1049.58	10	0.1	525.795	12.56	19300000	4	4000	2	sp|Q9HB71|CYBP_HUMAN
DALTAEKSKIETEIK	55.39	1674.9	15	-2.6	559.307	12.95	5690000	4	4249	2	sp|Q9HB71|CYBP_HUMAN
VEN(+.98)TRWDYLTQVEK	55.38	1780.86	14	1.3	594.629	17.51	6090000	4	7191	2	sp|Q9HB71|CYBP_HUMAN
EKPSYDTETDPSEGLM(+15.99)NVLK	55.25	2268.05	20	2	757.024	16.17	449000000	4	6331	2	sp|Q9HB71|CYBP_HUMAN
TINKAWVESR	54.72	1202.64	10	0.3	401.888	11.79	12800000	4	3502	3	sp|Q9HB71|CYBP_HUMAN
S(+42.01)EELQKDLEEVK	54.49	1487.74	12	2	744.876	18.31	1400000	4	7699	1	sp|Q9HB71|CYBP_HUMAN
TDTVLILC(+57.02)RK	54.3	1217.68	10	1.6	609.848	13.77	13700000	4	4777	2	sp|Q9HB71|CYBP_HUMAN
EKEKPSYDTETDPSEGLM(+15.99)NVLKK	53.69	2653.28	23	-5.3	885.429	14.27	42900000	4	5101	2	sp|Q9HB71|CYBP_HUMAN
TDTVLILC(+57.02)R	53.65	1089.59	9	-1.6	1090.59	16.51	3290000000	4	6547	35	sp|Q9HB71|CYBP_HUMAN
SYSMIVN(+.98)NLLK	53.59	1281.66	11	2.5	641.841	18.44	1120000	4	7783	1	sp|Q9HB71|CYBP_HUMAN
WDYLTQVEK	53.58	1180.58	9	-0.6	591.295	17.09	211000000	4	6918	2	sp|Q9HB71|CYBP_HUMAN
PSEGLMNVLKK	53.53	1214.67	11	-0.6	405.897	14.34	59700000	4	5143	1	sp|Q9HB71|CYBP_HUMAN
DLEEVKVLLEK	53.53	1313.74	11	0.3	657.88	18.21	99300000	4	7639	2	sp|Q9HB71|CYBP_HUMAN
EKPSYDTETDPSEGLMN(+.98)VLK	53.03	2253.04	20	5.2	752.023	17.42	34300000	4	7132	1	sp|Q9HB71|CYBP_HUMAN
NLLKPISVEGSSKK	52.51	1498.87	14	-0.8	500.631	11.59	2070000	4	3369	1	sp|Q9HB71|CYBP_HUMAN
IYEDGDDDM(+15.99)KR	52.1	1371.56	11	-1.4	458.194	10.7	336000000	4	2800	7	sp|Q9HB71|CYBP_HUMAN
AAVVAPITTGYTVK	51	1389.79	14	-4.5	695.898	15.64	1560000	4	5987	1	sp|Q9HB71|CYBP_HUMAN
TETDPSEGLMNVLK	50.7	1532.74	14	0.5	767.377	19.01	8420000	4	8145	2	sp|Q9HB71|CYBP_HUMAN
YGWDQSDKFVK	50.38	1371.65	11	-2.3	686.829	15.59	9160000	4	5949	1	sp|Q9HB71|CYBP_HUMAN
NLN(+.98)GKSYSMIVNNLLKPISVEGSSK	50.05	2692.41	25	0	898.477	20.73	1850000	4	9226	3	sp|Q9HB71|CYBP_HUMAN
KAELLDNEKPAAVVAPITTGY	49.92	2199.18	21	-0.7	1100.6	16.89	32700000	4	6794	2	sp|Q9HB71|CYBP_HUMAN
A(+42.01)SEELQ(+.98)KDLEEVK	49	1559.76	13	2.9	780.888	19.53	0	4	8474	1	sp|Q9HB71|CYBP_HUMAN
IYITLTGVHQVPTENVQVH	48.69	2147.14	19	1.2	716.721	17.1	3390000	4	6924	1	sp|Q9HB71|CYBP_HUMAN
YEDGDDDMKR	48.69	1242.48	10	-2.1	622.247	9.49	313000000	4	2022	2	sp|Q9HB71|CYBP_HUMAN
ISNYGWDQSD	47.09	1183.48	10	1.4	1184.49	17.76	2990000	4	7349	1	sp|Q9HB71|CYBP_HUMAN
TRWDYLTQVEK	47.06	1437.73	11	0.3	719.87	15.97	17700000	4	6201	2	sp|Q9HB71|CYBP_HUMAN
PSEGLM(+15.99)NVLK	47.03	1102.57	10	-1.9	552.291	14.57	13900000	4	5292	2	sp|Q9HB71|CYBP_HUMAN
IYITLTGVH	46.99	1015.57	9	0.6	508.793	18.31	3650000	4	7701	1	sp|Q9HB71|CYBP_HUMAN
ENVQVHFTER	46.74	1257.61	10	0	629.812	11.96	9470000	4	3612	3	sp|Q9HB71|CYBP_HUMAN
KAELLDNEKPAAVV	46.65	1495.82	14	-0.4	748.919	13.94	5150000	4	4890	3	sp|Q9HB71|CYBP_HUMAN
ISNYGWDQ(+.98)SDKFVK	46.61	1686.79	14	0	844.402	16.34	10800000	4	6440	1	sp|Q9HB71|CYBP_HUMAN
IYITLTGVHQVPTENVQ	46.48	1911.01	17	2.9	956.515	18.18	0	4	7617	1	sp|Q9HB71|CYBP_HUMAN
SKIETEIKNK	46.1	1188.67	10	0.3	595.343	8.49	771000000	4	1391	8	sp|Q9HB71|CYBP_HUMAN
NLLKPISVEGSSK	45.84	1370.78	13	-0.4	686.395	13.42	23600000	4	4558	2	sp|Q9HB71|CYBP_HUMAN
LKPISVEGSSK	45.81	1143.65	11	-0.6	382.224	9.92	10700000	4	2298	2	sp|Q9HB71|CYBP_HUMAN
IYITLTGVHQVPT	45.49	1440.8	13	3.3	721.408	18.01	30500000	4	7507	1	sp|Q9HB71|CYBP_HUMAN
SYSMIVNNLLKPISVEGS	45.47	1950.01	18	1.4	976.015	22.4	6040000	4	10262	1	sp|Q9HB71|CYBP_HUMAN
VVAPITTGYTVK	45.11	1247.71	12	0.8	624.864	14.94	1490000	4	5535	1	sp|Q9HB71|CYBP_HUMAN
DPSEGLMNVLK	44.87	1201.6	11	0.5	601.808	19.33	1180000	4	8347	1	sp|Q9HB71|CYBP_HUMAN
VNNLLKPISVEGSSK	43.65	1583.89	15	1.4	792.952	19.83	2140000	4	8662	1	sp|Q9HB71|CYBP_HUMAN
SKIETEIK	42.95	946.533	8	0.4	474.274	9.08	109000000	4	1761	4	sp|Q9HB71|CYBP_HUMAN
MIVNNLLKPISVEGSSK	42.91	1828.01	17	-2.8	915.011	19.83	1170000	4	8663	2	sp|Q9HB71|CYBP_HUMAN
DYLTQVEK	42.57	994.497	8	3.2	995.508	18.04	4240000	4	7530	1	sp|Q9HB71|CYBP_HUMAN
SKIETEIKN(+.98)K	42.51	1189.66	10	-0.1	595.835	8.93	1260000	4	1668	1	sp|Q9HB71|CYBP_HUMAN
EKPSYDTETDPSEGLMN	42.5	1911.8	17	-0.5	956.909	15.72	5160000	4	6035	1	sp|Q9HB71|CYBP_HUMAN
LLKPISVEGSSK	42.35	1256.73	12	0.8	419.919	12.01	17100000	4	3647	2	sp|Q9HB71|CYBP_HUMAN
SYSMIVNN	40.97	926.417	8	-1.7	927.422	16.25	2000000	4	6383	1	sp|Q9HB71|CYBP_HUMAN
IYEDGDDDM(+15.99)K	39.43	1215.46	10	0.7	608.738	12.01	1540000	4	3643	1	sp|Q9HB71|CYBP_HUMAN
KAELLDNEKPA	39.35	1226.65	11	0.2	614.333	10.55	2950000	4	2704	2	sp|Q9HB71|CYBP_HUMAN
SYSMIVN(+.98)NLLKPISVEGSSKK	39.06	2294.22	21	0.5	765.747	18.92	4090000	4	8091	1	sp|Q9HB71|CYBP_HUMAN
DALTAEK	38.92	746.381	7	-0.3	747.388	12.84	5150000	4	4177	2	sp|Q9HB71|CYBP_HUMAN
SYSMIVNNL	38.68	1039.5	9	-1.1	1040.51	20.25	3370000	4	8926	2	sp|Q9HB71|CYBP_HUMAN
SYSMIVNN(+.98)LLKPISVEGSSK	38.52	2166.12	20	9.4	723.056	24.38	1300000	4	11300	1	sp|Q9HB71|CYBP_HUMAN
PITTGYTVK	38.25	978.539	9	-0.5	490.276	15.75	35600000	4	6058	1	sp|Q9HB71|CYBP_HUMAN
SEELQKDLEEVK	37.67	1445.72	12	-0.2	723.87	15.95	4750000	4	6187	2	sp|Q9HB71|CYBP_HUMAN
A(+42.01)SEELQKDLEEVKVLLEK	36.95	2141.15	18	0.8	714.723	20.84	2440000	4	9296	2	sp|Q9HB71|CYBP_HUMAN
SYSMIVNNLLKPI	36.76	1490.82	13	0.4	746.416	21.66	1400000	4	9816	1	sp|Q9HB71|CYBP_HUMAN
NVQVHFTER	36.68	1128.57	9	0.2	565.291	11.36	1020000	4	3228	1	sp|Q9HB71|CYBP_HUMAN
YEDGDDDM(+15.99)KR	36.67	1258.48	10	-0.7	630.245	10.44	16900000	4	2631	1	sp|Q9HB71|CYBP_HUMAN
TTGYTVK	36.27	768.402	7	-2.7	769.407	15.82	10600000	4	6105	1	sp|Q9HB71|CYBP_HUMAN
SFDLLVK	36.15	820.469	7	0.3	411.242	19.71	5140000000	4	8586	35	sp|Q9HB71|CYBP_HUMAN
DGDDDMKR	35.42	950.376	8	0.6	476.196	9.46	28900000	4	2006	3	sp|Q9HB71|CYBP_HUMAN
VRDALTAEK	35.34	1001.55	9	1.3	501.783	8.84	71200000	4	1609	3	sp|Q9HB71|CYBP_HUMAN
E(-18.01)TDPSEGLMNVLK	35.23	1413.68	13	-0.5	707.847	22.79	640000	4	10501	1	sp|Q9HB71|CYBP_HUMAN
SYSMIVN	35.18	812.374	7	-0.6	813.381	16.65	15200000	4	6638	1	sp|Q9HB71|CYBP_HUMAN
ASEELQKDLEEVKVLLEK	34.51	2099.14	18	0.9	700.72	20.92	1010000	4	9348	1	sp|Q9HB71|CYBP_HUMAN
SYSMIVNN(+.98)LLK	34.42	1281.66	11	0.8	641.84	20.27	312000	4	8943	1	sp|Q9HB71|CYBP_HUMAN
EKEKPSYDTETD	34.32	1440.63	12	-0.9	721.319	9	13900000	4	1713	2	sp|Q9HB71|CYBP_HUMAN
DTVLILC(+57.02)R	34	988.538	8	-0.6	495.276	16.94	1210000	4	6826	1	sp|Q9HB71|CYBP_HUMAN
VLLEKATR	33.82	928.571	8	-1.5	465.292	9.51	2970000	4	2038	1	sp|Q9HB71|CYBP_HUMAN
VKTDTVLILC(+57.02)RK	33.64	1444.84	12	0.7	723.429	12.47	653000	4	3944	1	sp|Q9HB71|CYBP_HUMAN
E(-18.01)KPSYDTETDPSEGLM(+15.99)N(+.98)VLK	33.43	2251.02	20	9.5	563.768	18.03	0	4	7521	1	sp|Q9HB71|CYBP_HUMAN
VQVHFTER	33.2	1014.52	8	-0.5	508.269	10.84	5790000	4	2886	1	sp|Q9HB71|CYBP_HUMAN
AWVESR	33.18	746.371	6	-0.4	374.193	11.62	69100000	4	3387	5	sp|Q9HB71|CYBP_HUMAN
SYSMIVNNLL	32.79	1152.58	10	0.7	577.3	23.15	5850000	4	10702	2	sp|Q9HB71|CYBP_HUMAN
SYSMIVNNLLKPISVE	31.99	1805.96	16	2.1	903.989	22.44	938000	4	10283	1	sp|Q9HB71|CYBP_HUMAN
KIETEIKNK	31.37	1101.64	9	0.2	368.221	8.52	4760000	4	1412	1	sp|Q9HB71|CYBP_HUMAN
EKPSYDTETDP	30.82	1280.54	11	0	641.278	11.42	2130000	4	3263	1	sp|Q9HB71|CYBP_HUMAN
KSYSM(+15.99)IVNNLLKPISVEGSSK	30.71	2309.23	21	2.1	770.752	17.4	0	4	7119	1	sp|Q9HB71|CYBP_HUMAN
EEVKVLLEK	30.45	1085.63	9	0.3	543.824	18.3	2030000	4	7696	1	sp|Q9HB71|CYBP_HUMAN
SEELQK	29.63	732.365	6	0.9	733.373	12.48	44800000	4	3947	2	sp|Q9HB71|CYBP_HUMAN
SYSM(+15.99)IVNNLL	29.54	1168.58	10	0.9	585.298	21.83	969000	4	9919	2	sp|Q9HB71|CYBP_HUMAN
YLTQVEK	29.42	879.47	7	-0.1	440.742	11	10900000	4	2990	2	sp|Q9HB71|CYBP_HUMAN
AELLDNEK	29.22	930.466	8	1	466.241	11.39	7710000	4	3244	1	sp|Q9HB71|CYBP_HUMAN
ETDPSEGLMNVLKK	29.03	1559.79	14	1.5	780.902	16.35	242000	4	6442	1	sp|Q9HB71|CYBP_HUMAN
E(-18.01)KPSYDTETDPSEGLM(+15.99)NVLKK	28.3	2378.13	21	1.2	595.541	15.14	6250000	4	5660	1	sp|Q9HB71|CYBP_HUMAN
LILC(+57.02)R	28.24	673.394	5	-1.5	674.401	16.54	103000000	4	6570	4	sp|Q9HB71|CYBP_HUMAN
TQVEK	28.23	603.323	5	-0.5	604.33	11.08	1290000	4	3046	2	sp|Q9HB71|CYBP_HUMAN:sp|Q14676|MDC1_HUMAN
SFDLLVKN(+.98)LN(+.98)GK	28.1	1348.72	12	5.4	675.373	17.14	39500000	4	6952	1	sp|Q9HB71|CYBP_HUMAN
AWVESREK	28.05	1003.51	8	-0.6	502.761	11.64	13300000	4	3404	1	sp|Q9HB71|CYBP_HUMAN
GDDDMKR	27.82	835.349	7	-1.2	418.682	9.51	6510000	4	2037	3	sp|Q9HB71|CYBP_HUMAN
DQSDKFVK	27.17	965.482	8	0	483.748	13.04	6120000	4	4309	1	sp|Q9HB71|CYBP_HUMAN
ETEIK	27.16	618.322	5	0.9	619.33	12.22	3240000	4	3783	1	sp|Q9HB71|CYBP_HUMAN
TETDPSEGLMNVLKK	26.85	1660.83	15	4	831.428	16.74	812000	4	6696	1	sp|Q9HB71|CYBP_HUMAN
IETEIK	26.82	731.407	6	-0.8	366.71	9.95	1120000	4	2322	2	sp|Q9HB71|CYBP_HUMAN
DLLVK	26.36	586.369	5	-0.4	587.376	17.11	697000000	4	6934	6	sp|Q9HB71|CYBP_HUMAN:sp|O15091|MRPP3_HUMAN
TDTVLILC(+57.02)	26.29	933.484	8	2.1	934.493	20.75	1780000	4	9240	2	sp|Q9HB71|CYBP_HUMAN
EELQK	26.04	645.333	5	0.2	646.341	12.39	12600000	4	3891	2	sp|Q9HB71|CYBP_HUMAN:sp|Q9P2E9|RRBP1_HUMAN
EKPSYDTETD	25.99	1183.49	10	0.4	592.751	10.01	131000000	4	2358	1	sp|Q9HB71|CYBP_HUMAN
E(-18.01)TEIKNK	25.7	842.45	7	-0.2	422.232	8.53	3510000	4	1414	1	sp|Q9HB71|CYBP_HUMAN
TGYTVK	25.44	667.354	6	0.3	668.361	15.86	5490000	4	6131	1	sp|Q9HB71|CYBP_HUMAN
A(+42.01)SEELQK	25.2	845.413	7	0.9	423.714	12.35	173000000	4	3865	1	sp|Q9HB71|CYBP_HUMAN
EDGDDDMKR	24.13	1079.42	9	-1.5	540.716	9.57	1970000	4	2075	1	sp|Q9HB71|CYBP_HUMAN
A(+42.01)SEELQKDL	22.33	1073.52	9	-0.4	537.769	18.15	1350000	4	7598	1	sp|Q9HB71|CYBP_HUMAN
ETEIKNK	21.91	860.46	7	-0.7	861.467	8.6	1880000	4	1462	1	sp|Q9HB71|CYBP_HUMAN
SYSMIVNNLLKPISVEG	21.76	1862.98	17	2.2	932.5	22.35	3810000	4	10233	1	sp|Q9HB71|CYBP_HUMAN
E(-18.01)KPSYDTETDPSEGLM(+15.99)N(+.98)VLKK	21.39	2379.12	21	8.5	794.052	16.23	129000000	4	6366	1	sp|Q9HB71|CYBP_HUMAN
TEIKNK	21.3	731.418	6	0.3	732.425	8.55	1790000	4	1426	1	sp|Q9HB71|CYBP_HUMAN
IETEIKNK	21.09	973.544	8	0.3	487.78	8.49	37700000	4	1392	1	sp|Q9HB71|CYBP_HUMAN
EIKNK	20.84	630.37	5	0.5	631.378	8.54	1790000	4	1424	1	sp|Q9HB71|CYBP_HUMAN:sp|A6H8Y1|BDP1_HUMAN
TVLILC(+57.02)R	20.53	873.511	7	0.3	437.763	15.24	16800000	4	5725	1	sp|Q9HB71|CYBP_HUMAN
VLILC(+57.02)R	20.22	772.463	6	-1.3	387.238	14.29	1550000	4	5112	1	sp|Q9HB71|CYBP_HUMAN
NEK6
Peptide	-10lgP	Mass	Length	ppm	m/z	RT	Area	Fraction	Scan	#Spec	Accession
DIKPANVFITATGVVKLGDLGLGR	114.18	2453.4	24	2.2	1227.71	21.64	1320000000	5	9854	18	sp|Q9HC98|NEK6_HUMAN:sp|Q8TDX7|NEK7_HUMAN
FFSSETTAAHSLVGTPYYM(+15.99)SPER	109.85	2593.18	23	-0.5	1297.6	16.78	3170000000	5	6707	4	sp|Q9HC98|NEK6_HUMAN
ELVSMC(+57.02)IC(+57.02)PDPHQRPDIGYVHQVAK	109.22	2948.41	25	5.2	1475.22	15.74	5490000000	5	6017	41	sp|Q9HC98|NEK6_HUMAN
FFSSETTAAHSLVGTPYYMSPER	108.05	2577.18	23	-1.5	1289.6	17.99	20300000000	5	7500	38	sp|Q9HC98|NEK6_HUMAN
TVWKYFVQLC(+57.02)SAVEHMHSR	107.21	2377.15	19	0.2	595.294	20.62	1020000000	5	9201	7	sp|Q9HC98|NEK6_HUMAN
SDIWSLGC(+57.02)LLYEM(+15.99)AALQSPFYGDK	101.16	2779.29	24	0.6	1390.65	25.8	127000000	5	12480	2	sp|Q9HC98|NEK6_HUMAN:sp|Q8TDX7|NEK7_HUMAN
A(+42.01)GQPGHMPHGGSSNNLC(+57.02)HTLGPVHPPDPQR	99.37	3193.47	30	1.2	1065.5	13.16	6760000000	5	4289	20	sp|Q9HC98|NEK6_HUMAN
LRELVSMC(+57.02)IC(+57.02)PDPHQRPDIGYVHQVAK	99.18	3217.59	27	5.6	644.53	15.42	2710000000	5	5802	11	sp|Q9HC98|NEK6_HUMAN
ELVSM(+15.99)C(+57.02)IC(+57.02)PDPHQRPDIGYVHQVAK	98.76	2964.4	25	3.4	742.111	14.67	1830000000	5	5304	3	sp|Q9HC98|NEK6_HUMAN
DIKPANVFITATGVVK	96.54	1671.96	16	0.8	836.986	25.69	33100000000	5	12414	64	sp|Q9HC98|NEK6_HUMAN:sp|Q8TDX7|NEK7_HUMAN
A(+42.01)GQPGHMPHGGSSN(+.98)NLC(+57.02)HTLGPVHPPDPQR	95.7	3194.45	30	3	799.623	13.94	1180000000	5	4813	5	sp|Q9HC98|NEK6_HUMAN
SDIWSLGC(+57.02)LLYEMAALQSPFYGDK	95.51	2763.29	24	1.2	1382.66	25.86	6570000	5	12523	2	sp|Q9HC98|NEK6_HUMAN:sp|Q8TDX7|NEK7_HUMAN
YFVQLC(+57.02)SAVEHMHSR	95.4	1862.86	15	3.6	466.723	15.61	12100000000	5	5927	55	sp|Q9HC98|NEK6_HUMAN
E(-18.01)LVSMC(+57.02)IC(+57.02)PDPHQRPDIGYVHQVAK	93.98	2930.4	25	-2.8	733.605	17.17	213000000	5	6963	2	sp|Q9HC98|NEK6_HUMAN
A(+42.01)GQPGHM(+15.99)PHGGSSNNLC(+57.02)HTLGPVHPPDPQR	90.89	3209.46	30	0.6	803.374	12.22	1760000000	5	3659	4	sp|Q9HC98|NEK6_HUMAN
IEQC(+57.02)DYPPLPGEHYSEK	89.65	2060.91	17	3.2	1031.47	14.76	11800000000	5	5362	30	sp|Q9HC98|NEK6_HUMAN
LRELVSM(+15.99)C(+57.02)IC(+57.02)PDPHQRPDIGYVHQVAK	89.56	3233.59	27	1	809.405	14.61	133000000	5	5262	3	sp|Q9HC98|NEK6_HUMAN
SLGC(+57.02)LLYEMAALQSPFYGDK	89.37	2262.07	20	-1.4	1132.04	25.66	7850000	5	12396	2	sp|Q9HC98|NEK6_HUMAN:sp|Q8TDX7|NEK7_HUMAN
GGSSNNLC(+57.02)HTLGPVHPPDPQR	89.09	2239.06	21	2.3	747.361	12.76	108000000	5	4024	2	sp|Q9HC98|NEK6_HUMAN
TVWKYFVQLC(+57.02)SAVEHMHSRR	88.18	2533.25	20	0.6	507.657	19.74	93000000	5	8635	2	sp|Q9HC98|NEK6_HUMAN
KVQIFEMMDAK	88.08	1338.67	11	2.7	670.343	16.33	4310000000	5	6408	29	sp|Q9HC98|NEK6_HUMAN
PHGGSSNNLC(+57.02)HTLGPVHPPDPQR	87.5	2473.17	23	1.2	825.397	11.77	303000000	5	3359	3	sp|Q9HC98|NEK6_HUMAN
YFVQLC(+57.02)SAVEHMHSRR	85.26	2018.96	16	0.9	404.799	14.8	371000000	5	5390	3	sp|Q9HC98|NEK6_HUMAN
YFVQLC(+57.02)SAVEHM(+15.99)HSR	82.63	1878.85	15	3.2	940.436	14.04	1520000000	5	4884	7	sp|Q9HC98|NEK6_HUMAN
LGDLGLGRFFSSETTAAHSLVGTPYYMSPER	80.86	3358.63	31	1.7	840.666	21.47	6940000	5	9750	1	sp|Q9HC98|NEK6_HUMAN
VQIFEMMDAK	79.68	1210.57	10	0.4	1211.58	19.1	10600000000	5	8226	21	sp|Q9HC98|NEK6_HUMAN
QRPDIGYVHQVAK	79.37	1509.81	13	1.6	504.276	11.19	439000000	5	2966	3	sp|Q9HC98|NEK6_HUMAN
NIVLELADAGDLSQMIK	79.26	1828.96	17	3.6	915.491	23.53	1550000	5	11051	1	sp|Q9HC98|NEK6_HUMAN
IHEN(+.98)GYNFK	79.1	1121.51	9	0.7	1122.52	11.88	10300000000	5	3431	24	sp|Q9HC98|NEK6_HUMAN:sp|Q8TDX7|NEK7_HUMAN
PHQRPDIGYVHQVAK	77	1743.92	15	-2	872.964	10.11	1410000000	5	2252	3	sp|Q9HC98|NEK6_HUMAN
HTLGPVHPPDPQR	76.8	1449.75	13	-1.3	725.88	10.59	39200000	5	2573	2	sp|Q9HC98|NEK6_HUMAN
GQFSEVYKATC(+57.02)LLDR	76.55	1785.87	15	-1.1	596.297	17.45	20700000	5	7149	1	sp|Q9HC98|NEK6_HUMAN
C(+57.02)SLADFQIEKK	76.37	1337.66	11	3.5	446.897	14.38	1040000000	5	5111	10	sp|Q9HC98|NEK6_HUMAN
GC(+57.02)LLYEMAALQSPFYGDK	75.99	2061.95	18	-1.1	1031.98	23.42	6030000	5	10982	2	sp|Q9HC98|NEK6_HUMAN:sp|Q8TDX7|NEK7_HUMAN
PANVFITATGVVK	75.97	1315.75	13	-3	658.88	17.13	317000000	5	6935	2	sp|Q9HC98|NEK6_HUMAN:sp|Q8TDX7|NEK7_HUMAN
KPANVFITATGVVK	75.4	1443.85	14	-0.8	722.929	18.17	21000000	5	7622	1	sp|Q9HC98|NEK6_HUMAN:sp|Q8TDX7|NEK7_HUMAN
KVQIFEM(+15.99)MDAK	74.8	1354.66	11	2	678.34	14.16	303000000	5	4961	2	sp|Q9HC98|NEK6_HUMAN
Q(-17.03)RPDIGYVHQVAK	74.21	1492.78	13	0.4	498.6	13.35	159000000	5	4415	4	sp|Q9HC98|NEK6_HUMAN
TVWKYFVQLC(+57.02)SAVEHM(+15.99)HSR	74.17	2393.14	19	1.4	798.722	18.68	274000000	5	7950	2	sp|Q9HC98|NEK6_HUMAN
C(+57.02)SLADFQIEK	73.97	1209.57	10	1.8	605.793	17.41	5800000000	5	7123	8	sp|Q9HC98|NEK6_HUMAN
SMC(+57.02)IC(+57.02)PDPHQRPDIGYVHQVAK	73.5	2607.21	22	4.8	652.814	15.83	11900000	5	6075	1	sp|Q9HC98|NEK6_HUMAN
RDIKPANVFITATGVVK	72.96	1828.06	17	3.1	610.361	15.77	18200000	5	6040	1	sp|Q9HC98|NEK6_HUMAN:sp|Q8TDX7|NEK7_HUMAN
LLYEMAALQSPFYGDK	72.68	1844.9	16	1.6	923.46	21.57	25200000	5	9814	1	sp|Q9HC98|NEK6_HUMAN:sp|Q8TDX7|NEK7_HUMAN
LIPERTVWKYFVQLC(+57.02)SAVEHMHSR	72.1	2985.51	24	-3.3	747.382	22.24	16400000	5	10237	2	sp|Q9HC98|NEK6_HUMAN
GQFSEVYKATC(+57.02)LLDRK	71.83	1913.97	16	2.6	638.998	16.12	13300000	5	6273	2	sp|Q9HC98|NEK6_HUMAN
LIPERTVWKYFVQLC(+57.02)SAVEHM(+15.99)HSR	71.61	3001.51	24	1.1	601.309	20.79	40300000	5	9309	2	sp|Q9HC98|NEK6_HUMAN
VQIFEMMDAKAR	71.36	1437.71	12	4.2	480.246	16.68	17000000	5	6644	2	sp|Q9HC98|NEK6_HUMAN
YFVQ(+.98)LC(+57.02)SAVEHMHSR	71.06	1863.84	15	7.2	622.292	16.52	162000000	5	6535	2	sp|Q9HC98|NEK6_HUMAN
C(+57.02)IC(+57.02)PDPHQRPDIGYVHQVAK	70.78	2389.14	20	1.4	1195.58	12.85	611000000	5	4082	5	sp|Q9HC98|NEK6_HUMAN
YEMAALQSPFYGDK	69.11	1618.73	14	-1.4	810.373	18.8	19300000	5	8028	2	sp|Q9HC98|NEK6_HUMAN:sp|Q8TDX7|NEK7_HUMAN
A(+42.01)GQPGHMPHGGSSNNLC(+57.02)HTLGPVHPPD	68.46	2812.26	27	2.2	938.428	14.2	208000000	5	4987	2	sp|Q9HC98|NEK6_HUMAN
TVWKYFVQ(+.98)LC(+57.02)SAVEHMHSRR	67.36	2534.23	20	7.2	507.857	19.33	7170000	5	8373	1	sp|Q9HC98|NEK6_HUMAN
A(+42.01)GQPGHMPHGGSSNNLC(+57.02)H	67.04	1898.79	18	0.9	950.403	11.13	34300000	5	2925	2	sp|Q9HC98|NEK6_HUMAN
PDIGYVHQVAK	66.38	1225.65	11	0.2	613.83	12.07	29400000	5	3559	2	sp|Q9HC98|NEK6_HUMAN
C(+57.02)SAVEHMHSR	65.86	1212.51	10	2.6	607.265	15.66	123000000	5	5961	4	sp|Q9HC98|NEK6_HUMAN
IHENGYNFK	65.65	1120.53	9	-0.6	561.272	11.03	10100000000	5	2860	5	sp|Q9HC98|NEK6_HUMAN:sp|Q8TDX7|NEK7_HUMAN
A(+42.01)GQPGHMPHGGSSNN(+.98)LC(+57.02)HTLGPVHPPDPQR	65.55	3194.45	30	-2.8	799.618	14.58	740000000	5	5242	2	sp|Q9HC98|NEK6_HUMAN
GQFSEVYK	63.3	956.46	8	1.7	957.469	13.36	11700000000	5	4425	26	sp|Q9HC98|NEK6_HUMAN
NLC(+57.02)HTLGPVHPPDPQR	63.03	1836.91	16	7.2	919.467	12.51	198000000	5	3854	2	sp|Q9HC98|NEK6_HUMAN
MNLFSLC(+57.02)QK	62.45	1139.55	9	-1.7	570.78	26.48	6050000000	5	12918	28	sp|Q9HC98|NEK6_HUMAN
YFVQLC(+57.02)SAVEHMH	62.23	1619.72	13	-2.6	810.866	17.09	99800000	5	6914	2	sp|Q9HC98|NEK6_HUMAN
IVLELADAGDLSQMIK	62.21	1714.92	16	0.3	858.466	22.32	5490000	5	10290	1	sp|Q9HC98|NEK6_HUMAN
EIGLLKQLNHPNIIK	62	1729.03	15	5.1	865.524	16.03	50800000	5	6209	3	sp|Q9HC98|NEK6_HUMAN
E(-18.01)IGLLKQLNHPNIIK	61.85	1711.01	15	0.9	856.515	18.76	84500000	5	8008	2	sp|Q9HC98|NEK6_HUMAN
E(-18.01)TTAAHSLVGTPYYMSPER	61.76	2090.97	19	2.4	1046.5	17.39	8420000	5	7108	1	sp|Q9HC98|NEK6_HUMAN
YFVQLC(+57.02)SAVEH	61.38	1351.62	11	-3.3	676.817	17.29	30400000	5	7045	1	sp|Q9HC98|NEK6_HUMAN
KVQIFEM(+15.99)M(+15.99)DAK	61.28	1370.66	11	3.7	686.338	11.85	20700000	5	3407	1	sp|Q9HC98|NEK6_HUMAN
SAVEHMHSR	61.24	1052.48	9	1.8	527.249	15.7	295000000	5	5988	8	sp|Q9HC98|NEK6_HUMAN
E(-18.01)MAALQSPFYGDK	60.55	1437.66	13	1	719.838	21.74	9510000	5	9921	1	sp|Q9HC98|NEK6_HUMAN:sp|Q8TDX7|NEK7_HUMAN
GPVHPPDPQR	60.2	1098.56	10	0	367.193	9.37	66300000	5	1767	4	sp|Q9HC98|NEK6_HUMAN
TLGPVHPPDPQR	60.09	1312.69	12	1.7	657.353	11.89	245000000	5	3440	3	sp|Q9HC98|NEK6_HUMAN
IGYVHQVAK	59.77	1013.57	9	-1.7	507.789	9.57	5290000	5	1897	1	sp|Q9HC98|NEK6_HUMAN
IKPANVFITATGVVK	59.23	1556.93	15	3.9	519.986	16.17	35100000	5	6307	1	sp|Q9HC98|NEK6_HUMAN:sp|Q8TDX7|NEK7_HUMAN
VQIFEM(+15.99)MDAK	59.13	1226.57	10	3.4	614.293	16.15	960000000	5	6290	4	sp|Q9HC98|NEK6_HUMAN
LC(+57.02)SAVEHMHSR	57.16	1325.6	11	-1.8	442.872	9.16	20000000	5	1634	4	sp|Q9HC98|NEK6_HUMAN
ELVSMC(+57.02)IC(+57.02)PDPHQRPDIGYVH	56.26	2522.15	21	0.3	841.724	16.72	8850000	5	6668	1	sp|Q9HC98|NEK6_HUMAN
QLNHPNIIK	55.88	1075.61	9	0.2	538.814	10.55	15500000000	5	2544	16	sp|Q9HC98|NEK6_HUMAN
FFSSETTAAHSLVGTPY	55.83	1813.85	17	-3.6	907.93	18.35	791000000	5	7735	2	sp|Q9HC98|NEK6_HUMAN
IHEN(+.98)GYN(+.98)FK	54.89	1122.5	9	-1.9	375.173	12.36	27000000	5	3752	1	sp|Q9HC98|NEK6_HUMAN:sp|Q8TDX7|NEK7_HUMAN
FVQLC(+57.02)SAVEHMHSR	54.77	1699.79	14	1.7	567.606	15.67	39000000	5	5972	1	sp|Q9HC98|NEK6_HUMAN
HENGYNFK	54.71	1007.45	8	-0.3	504.73	10.68	103000000	5	2629	1	sp|Q9HC98|NEK6_HUMAN:sp|Q8TDX7|NEK7_HUMAN
YPPLPGEHYSEK	54.32	1415.67	12	0.8	708.844	13.32	16700000	5	4400	1	sp|Q9HC98|NEK6_HUMAN
IFEMMDAK	54.17	983.446	8	-1.5	984.451	18.81	65300000	5	8041	2	sp|Q9HC98|NEK6_HUMAN
Q(+.98)SPFYGDKM(+15.99)NLFSLC(+57.02)QKIEQC(+57.02)DYPPLPGEHYSEK	54.09	4121.85	34	-3	1374.95	15.26	271000000	5	5694	2	sp|Q9HC98|NEK6_HUMAN
A(+42.01)GQPGHMPHGGSSN	54.04	1374.57	14	-0.8	688.293	9.98	85400000	5	2166	1	sp|Q9HC98|NEK6_HUMAN
IHENGYN(+.98)FK	53.96	1121.51	9	-0.6	374.845	11.51	186000000	5	3174	2	sp|Q9HC98|NEK6_HUMAN:sp|Q8TDX7|NEK7_HUMAN
WKYFVQLC(+57.02)SAVEHMHSR	53.89	2177.03	17	-0.2	726.684	20.34	18100000	5	9020	2	sp|Q9HC98|NEK6_HUMAN
MNLFSLC(+57.02)Q(+.98)K	53.38	1140.53	9	0.4	571.273	19.64	41800000	5	8572	1	sp|Q9HC98|NEK6_HUMAN
FFSSETTAAHSLVGTPYY	53.03	1976.92	18	-0.1	989.465	19.11	113000000	5	8229	1	sp|Q9HC98|NEK6_HUMAN
FFSSETTAAHSLVG	52.79	1452.69	14	4.4	727.355	16.59	108000000	5	6583	1	sp|Q9HC98|NEK6_HUMAN
RLIPERTVWK	52.58	1296.77	10	2.6	433.264	14.67	5610000	5	5306	1	sp|Q9HC98|NEK6_HUMAN:sp|Q8TDX7|NEK7_HUMAN
ENGYNFK	52.11	870.387	7	-0.6	871.394	10.78	17600000	5	2693	2	sp|Q9HC98|NEK6_HUMAN:sp|Q8TDX7|NEK7_HUMAN
QIFEMMDAK	52.01	1111.5	9	-1.7	556.758	18.87	18500000	5	8076	2	sp|Q9HC98|NEK6_HUMAN
A(+42.01)GQPGHMPHGGSSNNLC(+57.02)HTLGPVHPPDPQRHPN	51.68	3541.62	33	4.9	709.335	12.57	51500000	5	3899	2	sp|Q9HC98|NEK6_HUMAN
A(+42.01)GQPGHMPHGGSSNN	51.33	1488.62	15	-0.1	745.315	9.77	14600000	5	2024	1	sp|Q9HC98|NEK6_HUMAN
QDC(+57.02)VKEIGLLK	51.18	1301.7	11	2.7	434.909	14.39	5690000	5	5117	1	sp|Q9HC98|NEK6_HUMAN
YFVQLC(+57.02)SA	51.08	986.453	8	2.5	987.463	19.13	14100000	5	8247	1	sp|Q9HC98|NEK6_HUMAN:sp|Q8TDX7|NEK7_HUMAN
HPN(+.98)TLSFR	51.06	971.482	8	0.5	486.749	12.19	487000000	5	3636	3	sp|Q9HC98|NEK6_HUMAN
HPNTLSFR	51.05	970.498	8	1	486.257	11.03	19500000000	5	2859	22	sp|Q9HC98|NEK6_HUMAN
IC(+57.02)PDPHQRPDIGYVHQVAK	50.82	2229.11	19	1.8	558.286	12.44	73400000	5	3808	3	sp|Q9HC98|NEK6_HUMAN
VQLC(+57.02)SAVEHMHSR	50.74	1552.72	13	1.2	777.37	15.67	45000000	5	5973	1	sp|Q9HC98|NEK6_HUMAN
ALQSPFYGDK	50.67	1124.55	10	2.5	563.284	15.37	24100000	5	5770	1	sp|Q9HC98|NEK6_HUMAN:sp|Q8TDX7|NEK7_HUMAN
NLFSLC(+57.02)QK	50.23	1008.51	8	-1.3	1009.51	18.53	167000000	5	7855	3	sp|Q9HC98|NEK6_HUMAN
Q(-17.03)LNHPNIIK	50.17	1058.59	9	3.1	530.303	14.07	10500000000	5	4904	17	sp|Q9HC98|NEK6_HUMAN
QLC(+57.02)SAVEHMHSR	50.15	1453.66	12	3.8	727.838	15.74	18300000	5	6019	1	sp|Q9HC98|NEK6_HUMAN
YFVQLC(+57.02)SAVEHM	49.91	1482.66	12	0.7	742.34	19.53	5900000	5	8506	1	sp|Q9HC98|NEK6_HUMAN
VQIFEM(+15.99)M(+15.99)DAK	49.6	1242.56	10	1.6	622.289	14.19	171000000	5	4984	1	sp|Q9HC98|NEK6_HUMAN
DAGDLSQMIK	49.57	1076.52	10	-3.1	539.264	16.91	3620000	5	6791	1	sp|Q9HC98|NEK6_HUMAN
M(+15.99)NLFSLC(+57.02)QK	49.04	1155.54	9	0.4	578.778	28.95	854000000	5	14504	6	sp|Q9HC98|NEK6_HUMAN
NVFITATGVVK	48.99	1147.66	11	3.3	574.839	16.3	328000000	5	6389	2	sp|Q9HC98|NEK6_HUMAN:sp|Q8TDX7|NEK7_HUMAN
HEN(+.98)GYNFK	48.79	1008.43	8	1.6	505.223	11.76	167000000	5	3345	2	sp|Q9HC98|NEK6_HUMAN:sp|Q8TDX7|NEK7_HUMAN
DIKPANVF	48.34	902.486	8	2.5	903.496	16.6	47800000	5	6592	3	sp|Q9HC98|NEK6_HUMAN:sp|Q8TDX7|NEK7_HUMAN
VQIFEMM	48.29	896.414	7	-1	897.42	23.07	40000000	5	10765	2	sp|Q9HC98|NEK6_HUMAN
LGDLGLGR	47.35	799.455	8	0.7	800.463	28.98	16800000000	5	14519	41	sp|Q9HC98|NEK6_HUMAN:sp|Q8TDX7|NEK7_HUMAN
A(+42.01)GQPGHMPHGGSSNN(+.98)LC(+57.02)HTLGPVHPPD	47.07	2813.24	27	6.5	938.76	14.23	1010000	5	5006	1	sp|Q9HC98|NEK6_HUMAN
ATC(+57.02)LLDRK	46.51	975.517	8	-0.4	488.766	9.71	23500000	5	1989	2	sp|Q9HC98|NEK6_HUMAN
LC(+57.02)HTLGPVHPPDPQR	45.78	1722.86	15	1.2	431.723	11.91	34900000	5	3449	3	sp|Q9HC98|NEK6_HUMAN
FFSSETTAAH	45.69	1096.48	10	2.2	549.25	12.82	395000000	5	4063	1	sp|Q9HC98|NEK6_HUMAN
A(+42.01)GQPGHM(+15.99)PHGGSSNNLC(+57.02)H	45.34	1914.78	18	-0.3	639.269	9.37	9210000	5	1768	1	sp|Q9HC98|NEK6_HUMAN
QRHPNTLSFR	45.16	1254.66	10	0.9	419.227	9.65	10400000	5	1948	2	sp|Q9HC98|NEK6_HUMAN
VGTPYYMSPER	43.81	1298.6	11	1.7	650.307	14.91	20000000	5	5465	1	sp|Q9HC98|NEK6_HUMAN:sp|Q8TDX7|NEK7_HUMAN
PQRHPNTLSFR	43.68	1351.71	11	-0.1	451.577	9.75	16600000	5	2017	2	sp|Q9HC98|NEK6_HUMAN
FEMMDAK	43.57	870.362	7	2.9	436.189	16.34	115000000	5	6415	2	sp|Q9HC98|NEK6_HUMAN
FFSSETTAAHSL	42.71	1296.6	12	3.1	1297.61	15.72	307000000	5	6007	1	sp|Q9HC98|NEK6_HUMAN
VFITATGVVK	42.65	1033.62	10	4.7	517.818	15.58	91000000	5	5911	1	sp|Q9HC98|NEK6_HUMAN:sp|Q8TDX7|NEK7_HUMAN
ATC(+57.02)LLDR	42.58	847.422	7	2	424.719	12.13	5550000000	5	3597	10	sp|Q9HC98|NEK6_HUMAN
HQRPDIGYVHQVAK	41.65	1646.86	14	-0.7	549.962	10.14	23600000	5	2273	2	sp|Q9HC98|NEK6_HUMAN
ITATGVVKLGDLGLGR	40.82	1568.92	16	-1.2	785.469	21.7	2520000	5	9896	1	sp|Q9HC98|NEK6_HUMAN:sp|Q8TDX7|NEK7_HUMAN
GYVHQVAK	40.48	900.482	8	1	451.249	11.24	18400000	5	2996	2	sp|Q9HC98|NEK6_HUMAN
QLN(+.98)HPNIIK	40.2	1076.6	9	1.2	539.307	11.88	157000000	5	3427	3	sp|Q9HC98|NEK6_HUMAN
LNHPNIIK	39.65	947.555	8	0.2	474.785	9.99	882000000	5	2172	3	sp|Q9HC98|NEK6_HUMAN
SLADFQIEK	39.64	1049.54	9	3.1	525.779	16.52	36100000	5	6537	1	sp|Q9HC98|NEK6_HUMAN
GQ(+.98)FSEVYK	39.59	957.444	8	0.8	479.73	13.94	5430000	5	4815	1	sp|Q9HC98|NEK6_HUMAN
LRELVSMC(+57.02)IC(+57.02)PDPHQ(+.98)RPDIGYVHQVAK	39.24	3218.58	27	5.5	644.727	28.43	2730000	5	14167	2	sp|Q9HC98|NEK6_HUMAN
RIHEN(+.98)GYNFK	39.24	1277.62	10	-1.6	426.878	10.11	57300000	5	2254	2	sp|Q9HC98|NEK6_HUMAN:sp|Q8TDX7|NEK7_HUMAN
LADFQIEK	39.22	962.507	8	0.2	482.261	22.02	12500000	5	10099	2	sp|Q9HC98|NEK6_HUMAN
E(-18.01)LVSM(+15.99)C(+57.02)IC(+57.02)PDPHQ(+.98)RPDIGYVHQVAK	39.21	2947.38	25	6.4	737.856	15.78	0	5	6046	1	sp|Q9HC98|NEK6_HUMAN
RPDIGYVHQVAK	38.45	1381.75	12	2.8	461.591	11.27	5720000	5	3018	1	sp|Q9HC98|NEK6_HUMAN
PYYMSPER	38.36	1041.46	8	-4.8	521.734	17.93	2980000	5	7461	1	sp|Q9HC98|NEK6_HUMAN:sp|Q8TDX7|NEK7_HUMAN
MNLFSLC(+57.02)	38.33	883.393	7	0.3	884.401	23.9	31600000	5	11291	4	sp|Q9HC98|NEK6_HUMAN
Q(-17.03)MHIWM	38.25	827.346	6	0.9	828.354	23.01	2550000	5	10725	1	sp|Q9HC98|NEK6_HUMAN
VEHMHSR	37.73	894.413	7	3.2	448.215	15.64	38600000	5	5952	1	sp|Q9HC98|NEK6_HUMAN
ARQDC(+57.02)VK	36.93	875.428	7	0	438.721	7.02	225000	5	1109	1	sp|Q9HC98|NEK6_HUMAN
Q(-17.03)FSEVYK	36.8	882.412	7	-6	883.414	17.88	37200000	5	7434	2	sp|Q9HC98|NEK6_HUMAN
TATGVVK	36.45	674.396	7	-1.4	675.403	18.07	318000000	5	7550	5	sp|Q9HC98|NEK6_HUMAN:sp|Q8TDX7|NEK7_HUMAN
YFVQLC(+57.02)S	36.1	915.416	7	-1.7	916.422	19	7630000	5	8162	1	sp|Q9HC98|NEK6_HUMAN:sp|Q8TDX7|NEK7_HUMAN
KIGRGQFSEVYK	36.03	1410.76	12	2.5	471.262	11.29	9440000	5	3030	1	sp|Q9HC98|NEK6_HUMAN
MAGQPGHMPHGGSSNNLC(+57.02)HTLGPVHPPDPQR	35.85	3282.5	31	-3.2	1095.17	11.3	534000000	5	3036	3	sp|Q9HC98|NEK6_HUMAN
YFVQLC(+57.02)	35.79	828.384	6	0.1	829.391	19.61	232000000	5	8551	3	sp|Q9HC98|NEK6_HUMAN:sp|Q8TDX7|NEK7_HUMAN
LFSLC(+57.02)QK	35.73	894.463	7	-3.8	895.467	18.42	20000000	5	7781	2	sp|Q9HC98|NEK6_HUMAN
KVQIFEMM	35.58	1024.51	8	-0.5	513.261	18.8	3140000	5	8032	1	sp|Q9HC98|NEK6_HUMAN
EMMDAK	34.9	723.293	6	-5.2	724.297	18.97	8980000	5	8141	1	sp|Q9HC98|NEK6_HUMAN
NHPNIIK	34.65	834.471	7	1.8	835.48	10.43	1270000000	5	2463	3	sp|Q9HC98|NEK6_HUMAN
LRELVSMC(+57.02)IC(+57.02)PD	34.05	1491.69	12	-1.4	746.85	18	19400000	5	7505	1	sp|Q9HC98|NEK6_HUMAN
DIKPANVFI	34.03	1015.57	9	-0.5	508.792	18.81	1640000	5	8037	1	sp|Q9HC98|NEK6_HUMAN:sp|Q8TDX7|NEK7_HUMAN
MAGQ(+.98)PGHMPHGGSSNNLC(+57.02)HTLGPVHPPDPQR	33.86	3283.48	31	-2.6	821.876	14.15	56700000	5	4957	2	sp|Q9HC98|NEK6_HUMAN
DIKPANVFIT	33.51	1116.62	10	-4.3	1117.62	18.17	6290000	5	7618	1	sp|Q9HC98|NEK6_HUMAN:sp|Q8TDX7|NEK7_HUMAN
SDIWSLGC(+57.02)L	33.19	1049.49	9	0.7	525.75	24.95	451000	5	11950	1	sp|Q9HC98|NEK6_HUMAN:sp|Q8TDX7|NEK7_HUMAN:sp|P51955|NEK2_HUMAN
EIGLLK	33.12	671.422	6	1.5	672.43	26.34	7180000000	5	12832	23	sp|Q9HC98|NEK6_HUMAN
YFVQLC(+57.02)SAVEHM(+15.99)HSRR	33.06	2034.95	16	4.9	509.748	12.69	17400000	5	3976	1	sp|Q9HC98|NEK6_HUMAN
SLADFQIEKK	32.92	1177.63	10	0.8	589.825	15.11	25200000	5	5593	1	sp|Q9HC98|NEK6_HUMAN
FITATGVVK	32.9	934.549	9	-2.4	468.281	18.09	45100000	5	7566	1	sp|Q9HC98|NEK6_HUMAN:sp|Q8TDX7|NEK7_HUMAN
M(+42.01)(+15.99)AGQPGHM(+15.99)PHGGSSNNLC(+57.02)HTLGPVHPPDPQR	32.52	3356.5	31	3	672.309	12.81	44800000	5	4054	1	sp|Q9HC98|NEK6_HUMAN
ADFQIEK	31.27	849.423	7	-1.4	850.429	17.13	61000000	5	6934	5	sp|Q9HC98|NEK6_HUMAN
KLGDLGLGR	31.01	927.55	9	0.7	464.783	13.36	6110000	5	4422	1	sp|Q9HC98|NEK6_HUMAN:sp|Q8TDX7|NEK7_HUMAN
TVWKYFVQL	30.43	1182.64	9	0.5	592.329	21.41	10300000	5	9709	1	sp|Q9HC98|NEK6_HUMAN:sp|Q8TDX7|NEK7_HUMAN
SLC(+57.02)QK	29.88	634.311	5	-1.2	635.317	18.41	27000000	5	7773	3	sp|Q9HC98|NEK6_HUMAN
LGPVHPPDPQR	29.88	1211.64	11	0.8	404.888	11.36	11300000	5	3076	1	sp|Q9HC98|NEK6_HUMAN
FSSETTAAHSLVGTPYYMSPER	29.66	2430.12	22	6	811.051	16.44	4060000	5	6486	1	sp|Q9HC98|NEK6_HUMAN
KQLNHPNIIK	29.51	1203.71	10	1.2	402.244	9.16	1900000	5	1638	1	sp|Q9HC98|NEK6_HUMAN
IGLLK	29.5	542.379	5	0.2	543.386	28.95	421000000	5	14500	6	sp|Q9HC98|NEK6_HUMAN
M(+42.01)(+15.99)AGQ(+.98)PGHM(+15.99)PHGGSSNNLC(+57.02)HTLGPVHPPDPQR	29.42	3357.48	31	6.4	672.508	12.83	21200000	5	4072	1	sp|Q9HC98|NEK6_HUMAN
ELVSMC(+57.02)IC(+57.02)PD	29.4	1222.5	10	0.3	612.259	19.94	20300000	5	8762	1	sp|Q9HC98|NEK6_HUMAN
FSEVYK	29.35	771.38	6	0.4	772.388	29.38	47700000	5	14773	7	sp|Q9HC98|NEK6_HUMAN
ELVSMC(+57.02)IC(+57.02)PDPHQRPDIGYVHQVAKQ	29.33	3076.47	26	2.1	770.126	15.64	259000000	5	5947	2	sp|Q9HC98|NEK6_HUMAN
AVEHMHSR	29.14	965.45	8	1	483.733	15.71	55300000	5	5996	1	sp|Q9HC98|NEK6_HUMAN
LN(+.98)HPNIIK	28.82	948.539	8	1.9	475.278	11.32	9680000	5	3049	1	sp|Q9HC98|NEK6_HUMAN
A(+42.01)GQPGHMPH	28.78	972.424	9	0.8	487.219	10.84	53600000	5	2735	2	sp|Q9HC98|NEK6_HUMAN
MNLFSLC(+57.02)QKIEQC(+57.02)DYPPLPGEHYSEK	28.34	3182.45	26	-0.3	1061.82	19.65	13300000	5	8581	1	sp|Q9HC98|NEK6_HUMAN
LGLGR	27.9	514.323	5	0.8	515.33	21.39	317000000	5	9695	5	sp|Q9HC98|NEK6_HUMAN:sp|Q8TDX7|NEK7_HUMAN:sp|P17275|JUNB_HUMAN:sp|Q86VX9|MON1A_HUMAN:sp|Q9HA77|SYCM_HUMAN
ATGVVK	27.3	573.349	6	-0.6	574.356	18.08	84700000	5	7559	1	sp|Q9HC98|NEK6_HUMAN:sp|Q8TDX7|NEK7_HUMAN
TLSFR	27.3	622.344	5	-1.1	623.351	10.97	9170000	5	2821	1	sp|Q9HC98|NEK6_HUMAN:sp|O60673|REV3L_HUMAN
DIKPANVFITA	27.14	1187.65	11	0.4	594.835	18.63	34900000	5	7923	1	sp|Q9HC98|NEK6_HUMAN:sp|Q8TDX7|NEK7_HUMAN
LRELVSM	26.68	846.463	7	1.2	424.239	15.47	3550000	5	5835	1	sp|Q9HC98|NEK6_HUMAN
DIKPANVFITATG	26.2	1345.72	13	1.6	673.87	18.76	6260000	5	8005	1	sp|Q9HC98|NEK6_HUMAN:sp|Q8TDX7|NEK7_HUMAN
Q(-17.03)LNHPN	26.14	704.324	6	-1.1	705.331	11.62	8470000	5	3256	1	sp|Q9HC98|NEK6_HUMAN:sp|Q8TDX7|NEK7_HUMAN
HPNIIK	25.99	720.428	6	-0.6	721.435	10.49	17600000	5	2505	1	sp|Q9HC98|NEK6_HUMAN
SDIWSLG	25.47	776.37	7	1.3	777.379	21.89	12300000	5	10016	1	sp|Q9HC98|NEK6_HUMAN:sp|Q8TDX7|NEK7_HUMAN:sp|P51955|NEK2_HUMAN
IHENGYNF	25.35	992.435	8	4.8	497.227	14.36	1870000	5	5098	1	sp|Q9HC98|NEK6_HUMAN:sp|Q8TDX7|NEK7_HUMAN
FSLC(+57.02)QK	25.24	781.379	6	-1.3	782.386	17.01	4960000	5	6862	1	sp|Q9HC98|NEK6_HUMAN
VQIFEM	24.79	765.373	6	-0.7	766.38	21.2	45300000	5	9577	1	sp|Q9HC98|NEK6_HUMAN
KVQIFEM	24.62	893.468	7	-3.4	447.74	17	5620000	5	6853	1	sp|Q9HC98|NEK6_HUMAN
PNTLSFR	24.53	833.439	7	0.1	834.447	10.91	184000000	5	2780	1	sp|Q9HC98|NEK6_HUMAN
QMHIWM	24.36	844.372	6	0.8	423.194	17.38	5870000	5	7105	1	sp|Q9HC98|NEK6_HUMAN
DLGLGR	24.05	629.35	6	1.1	630.358	21.5	44000000	5	9765	2	sp|Q9HC98|NEK6_HUMAN:sp|Q8TDX7|NEK7_HUMAN
RLIPER	23.93	782.476	6	-0.6	392.245	9.65	15700000	5	1946	1	sp|Q9HC98|NEK6_HUMAN:sp|Q8TDX7|NEK7_HUMAN
A(+42.01)GQPGHMPHG	23.85	1029.45	10	0.3	515.73	10.12	1860000	5	2260	1	sp|Q9HC98|NEK6_HUMAN
YVHQVAK	23.57	843.46	7	-1.3	422.737	10.15	8710000	5	2275	1	sp|Q9HC98|NEK6_HUMAN
E(-18.01)IGLLK	23.37	653.411	6	-2.7	654.417	18.97	1160000000	5	8143	1	sp|Q9HC98|NEK6_HUMAN
TC(+57.02)LLDR	22.71	776.385	6	0.6	389.2	12.23	93200000	5	3664	1	sp|Q9HC98|NEK6_HUMAN
ELVSMC(+57.02)IC(+57.02)PDPHQ(+.98)RPDIGYVHQVAK	22.56	2949.39	25	6.9	738.361	16.8	28500000	5	6724	1	sp|Q9HC98|NEK6_HUMAN
QMHIW	22.26	713.332	5	5.4	714.343	15.95	12900000	5	6156	1	sp|Q9HC98|NEK6_HUMAN
DIKPANVFITAT	22.06	1288.7	12	0.4	645.359	18.68	63800000	5	7957	1	sp|Q9HC98|NEK6_HUMAN:sp|Q8TDX7|NEK7_HUMAN
RGQFSEVYK	21.82	1112.56	9	0.1	557.288	10.94	15200000	5	2799	1	sp|Q9HC98|NEK6_HUMAN
DFQIEK	21.65	778.386	6	-1.9	779.392	17.3	57400000	5	7053	3	sp|Q9HC98|NEK6_HUMAN
MNLFSL	21.58	723.362	6	0.8	724.37	24.24	79900000	5	11506	1	sp|Q9HC98|NEK6_HUMAN
HPPDPQR	21.17	845.414	7	0	423.714	9.41	1390000	5	1795	1	sp|Q9HC98|NEK6_HUMAN
N(+.98)HPNIIK	21.08	835.455	7	-0.5	418.735	11.26	19500000	5	3011	1	sp|Q9HC98|NEK6_HUMAN
YFVQL	20.8	668.353	5	0	669.361	20.15	243000000	5	8903	1	sp|Q9HC98|NEK6_HUMAN:sp|Q8TDX7|NEK7_HUMAN
LGDLGL	20.39	586.333	6	0.1	587.34	19.15	6470000	5	8257	1	sp|Q9HC98|NEK6_HUMAN:sp|Q8TDX7|NEK7_HUMAN
MNLFSLC(+57.02)QKIEQ	20.21	1509.73	12	-0.7	755.873	19.72	5950000	5	8625	1	sp|Q9HC98|NEK6_HUMAN
OTUD3
Peptide	-10lgP	Mass	Length	ppm	m/z	RT	Area AC0	Fraction	Scan	#Spec	Accession
RINDNSEAPAHLQTDFQMLHQDESNKR	126.83	3193.5	27	-4.9	799.377	14.14	11000000000	1	5592	16	sp|Q5T2D3|OTUD3_HUMAN
NHQLNVVIHQLNAPLWQIR	115.83	2292.26	19	1.7	1147.14	18.4	25300000000	1	8392	58	sp|Q5T2D3|OTUD3_HUMAN
RIN(+.98)DNSEAPAHLQTDFQMLHQDESNKR	115.53	3194.48	27	-2.1	1065.83	14.75	1600000000	1	6002	3	sp|Q5T2D3|OTUD3_HUMAN
RIN(+.98)DN(+.98)SEAPAHLQTDFQMLHQDESNKR	113.24	3195.46	27	2.5	640.102	15.1	58100000	1	6236	1	sp|Q5T2D3|OTUD3_HUMAN
N(+.98)RPESGGGGGC(+57.02)EEEFVSFANQLQALGLK	113.04	2951.37	28	2.1	984.8	24.02	0	1	11961	3	sp|Q5T2D3|OTUD3_HUMAN
HVASLAKPGTFAGNDAIVAFAR	111.27	2212.18	22	-2.1	1107.09	16.13	26700000000	1	6911	70	sp|Q5T2D3|OTUD3_HUMAN
INDNSEAPAHLQTDFQMLHQDESNKR	107.91	3037.39	26	-2.3	1013.47	14.85	22500000000	1	6067	29	sp|Q5T2D3|OTUD3_HUMAN
N(+.98)HQLNVVIHQLNAPLWQIR	107.78	2293.24	19	2.2	1147.63	20.17	248000000	1	9530	4	sp|Q5T2D3|OTUD3_HUMAN
NHQLNVVIHQLNAPLWQIRGTEK	107.21	2707.47	23	-1	542.5	17.15	1770000000	1	7583	9	sp|Q5T2D3|OTUD3_HUMAN
RINDNSEAPAHLQTDFQM(+15.99)LHQDESNKR	105.53	3209.49	27	-0.5	803.38	29.19	12400000000	1	15135	20	sp|Q5T2D3|OTUD3_HUMAN
NRPESGGGGGC(+57.02)EEEFVSFANQLQALGLK	105.25	2950.39	28	-0.6	591.085	22.28	6790000000	1	10868	17	sp|Q5T2D3|OTUD3_HUMAN
RNRPESGGGGGC(+57.02)EEEFVSFANQLQALGLK	104.87	3106.49	29	5	777.633	20.89	2410000000	1	9992	8	sp|Q5T2D3|OTUD3_HUMAN
RIN(+.98)DNSEAPAHLQTDFQM(+15.99)LHQDESNKR	104.43	3210.47	27	-0.6	803.625	14.16	1420000000	1	5604	4	sp|Q5T2D3|OTUD3_HUMAN
INDN(+.98)SEAPAHLQTDFQMLHQDESNKR	103.6	3038.38	26	1.3	608.684	15.7	2440000000	1	6632	5	sp|Q5T2D3|OTUD3_HUMAN
IN(+.98)DNSEAPAHLQTDFQMLHQDESNKR	103.5	3038.38	26	1.2	1013.8	15.29	202000000	1	6360	1	sp|Q5T2D3|OTUD3_HUMAN
INDNSEAPAHLQTDFQMLHQDESNK	102.87	2881.29	25	-2.7	961.436	15.71	387000000	1	6636	2	sp|Q5T2D3|OTUD3_HUMAN
INDNSEAPAHLQTDFQM(+15.99)LHQDESNKR	102.13	3053.39	26	0.8	611.686	14.44	30300000000	1	5792	29	sp|Q5T2D3|OTUD3_HUMAN
SEAPAHLQTDFQMLHQDESNKR	101.33	2581.2	22	-2.2	861.405	14.1	29300000	1	5568	2	sp|Q5T2D3|OTUD3_HUMAN
INDN(+.98)SEAPAHLQTDFQM(+15.99)LHQDESNKR	101.09	3054.37	26	-1.5	611.881	14.88	1240000000	1	6086	4	sp|Q5T2D3|OTUD3_HUMAN
IN(+.98)DNSEAPAHLQTDFQM(+15.99)LHQDESNKR	99	3054.37	26	-1.1	1019.13	15.04	325000000	1	6191	2	sp|Q5T2D3|OTUD3_HUMAN
NSEAPAHLQTDFQMLHQDESNKR	95.5	2695.24	23	-1	899.42	14.16	65500000	1	5610	2	sp|Q5T2D3|OTUD3_HUMAN
NRPESGGGGGC(+57.02)EEEFVSFAN(+.98)QLQALGLK	94.05	2951.37	28	1.6	984.799	20.02	60700000	1	9435	2	sp|Q5T2D3|OTUD3_HUMAN
HQLNVVIHQLNAPLWQIR	93.55	2178.22	18	1.8	545.563	17.98	167000000	1	8118	5	sp|Q5T2D3|OTUD3_HUMAN
VASLAKPGTFAGNDAIVAFAR	90.56	2075.12	21	-1.5	692.712	17.47	119000000	1	7789	3	sp|Q5T2D3|OTUD3_HUMAN
INDNSEAPAHLQTDFQM(+15.99)LHQDESNK	90.52	2897.29	25	-2.1	725.328	15.05	295000000	1	6200	2	sp|Q5T2D3|OTUD3_HUMAN
RPESGGGGGC(+57.02)EEEFVSFANQLQALGLK	90.36	2836.34	27	1.3	946.457	22.33	47000000	1	10900	2	sp|Q5T2D3|OTUD3_HUMAN
TKGMDSEDDLRDEVEDAVQK	90.3	2279.02	20	-3.1	1140.51	16.22	761000000	1	6974	3	sp|Q5T2D3|OTUD3_HUMAN
AQASPSEENKANKNQLAK	89.74	1926.98	18	1.7	482.752	7.45	8780000000	1	1400	11	sp|Q5T2D3|OTUD3_HUMAN
GM(+15.99)DSEDDLRDEVEDAVQK	89.01	2065.87	18	-0.7	1033.94	14.57	10700000000	1	5880	38	sp|Q5T2D3|OTUD3_HUMAN
PGTFAGNDAIVAFAR	87.57	1505.76	15	2.2	753.89	18.41	13700000000	1	8398	33	sp|Q5T2D3|OTUD3_HUMAN
AQASPSEENKAN(+.98)KNQLAK	87.12	1927.96	18	1.4	482.998	8.73	1010000000	1	2033	3	sp|Q5T2D3|OTUD3_HUMAN
QREDFEPFVEDDIPFEK	86.69	2138.98	17	-1.6	535.751	19.49	17400000000	1	9099	36	sp|Q5T2D3|OTUD3_HUMAN
QREDFEPFVEDDIPFEKHVASLAK	86.47	2845.39	24	1.3	712.356	17.93	85500000	1	8087	3	sp|Q5T2D3|OTUD3_HUMAN
KPGTFAGNDAIVAFAR	85.88	1633.86	16	-0.8	817.935	16.19	34000000	1	6953	2	sp|Q5T2D3|OTUD3_HUMAN
Q(-17.03)C(+57.02)GPLWEEGGSGAR	85.53	1485.63	14	-0.2	1486.64	18.88	1810000000	1	8705	14	sp|Q5T2D3|OTUD3_HUMAN
GMDSEDDLRDEVEDAVQK	85.17	2049.88	18	1.4	1025.95	17.24	6810000000	1	7642	19	sp|Q5T2D3|OTUD3_HUMAN
GSHRDN(+.98)NRSEAEANTQVTLVK	84.86	2326.13	21	3	582.541	10.84	5630000000	1	3419	11	sp|Q5T2D3|OTUD3_HUMAN
NSEAPAHLQTDFQM(+15.99)LHQDESNKR	84.62	2711.24	23	1.2	678.817	12.94	82900000	1	4808	2	sp|Q5T2D3|OTUD3_HUMAN
RNRPESGGGGGC(+57.02)EEEFVSFANQLQALGLKLR	84.43	3375.67	31	1.2	676.143	21.43	3170000	1	10335	1	sp|Q5T2D3|OTUD3_HUMAN
SEAPAHLQTDFQM(+15.99)LHQDESNKR	83.57	2597.19	22	-2.6	866.736	12.9	81100000	1	4781	4	sp|Q5T2D3|OTUD3_HUMAN
PGTFAGN(+.98)DAIVAFAR	83.23	1506.75	15	2.9	754.383	19.28	850000000	1	8963	3	sp|Q5T2D3|OTUD3_HUMAN
NHQLNVVIHQLNAPLWQIRG	82.56	2349.28	20	-0.2	784.101	18.35	969000000	1	8356	5	sp|Q5T2D3|OTUD3_HUMAN
RIN(+.98)DNSEAPAHLQTDFQ(+.98)M(+15.99)LHQDESNKR	81.31	3211.46	27	6.5	1071.5	14.07	16800000	1	5550	1	sp|Q5T2D3|OTUD3_HUMAN
RN(+.98)RPESGGGGGC(+57.02)EEEFVSFANQLQALGLK	81.28	3107.47	29	3.4	777.878	21.75	0	1	10539	1	sp|Q5T2D3|OTUD3_HUMAN
VVIHQLNAPLWQIR	81.17	1685.97	14	-2.3	843.992	17.6	66400000	1	7873	2	sp|Q5T2D3|OTUD3_HUMAN
NVVIHQLNAPLWQIR	81.12	1800.02	15	0.9	601.013	17.96	12500000	1	8108	2	sp|Q5T2D3|OTUD3_HUMAN
IFGNQGLN(+.98)EGRTENNKAQASPSEENK	80.82	2832.33	26	1.2	945.118	12.24	62800000	1	4346	2	sp|Q5T2D3|OTUD3_HUMAN
LREVPGDGNC(+57.02)LFR	80.71	1531.76	13	0.1	511.593	14.69	16000000000	1	5960	39	sp|Q5T2D3|OTUD3_HUMAN
Q(-17.03)REDFEPFVEDDIPFEK	80.35	2121.95	17	1.2	1061.99	21.79	4040000000	1	10561	22	sp|Q5T2D3|OTUD3_HUMAN
IFGNQGLNEGRTENNK	80.25	1789.87	16	-0.4	895.942	11.76	11300000000	1	4030	15	sp|Q5T2D3|OTUD3_HUMAN
VLKQC(+57.02)GPLWEEGGSGAR	80	1842.9	17	-2.3	615.307	14.16	36100000	1	5605	1	sp|Q5T2D3|OTUD3_HUMAN
Q(-17.03)REDFEPFVEDDIPFEKHVASLAK	79.92	2828.37	24	-3.1	943.793	19.69	9480000	1	9223	1	sp|Q5T2D3|OTUD3_HUMAN
AQASPSEENKANK	79.66	1372.66	13	0.2	458.56	6.99	1280000	1	1107	2	sp|Q5T2D3|OTUD3_HUMAN
TKGM(+15.99)DSEDDLRDEVEDAVQK	78.92	2295.02	20	0.9	574.762	15.67	1130000000	1	6613	4	sp|Q5T2D3|OTUD3_HUMAN
NDNSEAPAHLQTDFQMLHQDESNKR	78.75	2924.31	25	-2.1	732.083	14.98	25200000	1	6153	1	sp|Q5T2D3|OTUD3_HUMAN
EEEFVSFANQLQALGLK	78.49	1921.98	17	-0.6	961.996	23.9	8030000	1	11885	1	sp|Q5T2D3|OTUD3_HUMAN
GSHRDNNRSEAEANTQVTLVK	78.44	2325.14	21	1.7	582.294	12.28	16500000000	1	4377	25	sp|Q5T2D3|OTUD3_HUMAN
SSVRELHIAYRYGEHYDSVR	78.03	2436.19	20	-4.9	488.244	14	2430000	1	5501	1	sp|Q5T2D3|OTUD3_HUMAN
IFGNQGLNEGRTEN(+.98)NK	77.94	1790.85	16	1.8	896.436	12.2	770000000	1	4322	3	sp|Q5T2D3|OTUD3_HUMAN
RNNAEENLEPSGR	77.93	1484.7	13	-3.4	372.18	9.47	15000000000	1	2518	12	sp|Q5T2D3|OTUD3_HUMAN
HRQETVDYMIK	76.97	1418.7	11	-0.4	355.682	11.26	12700000000	1	3695	19	sp|Q5T2D3|OTUD3_HUMAN
SLAKPGTFAGNDAIVAFAR	76.94	1905.01	19	0.6	636.011	17.06	69900000	1	7520	2	sp|Q5T2D3|OTUD3_HUMAN
DNNRSEAEANTQVTLVK	76.76	1887.93	17	0.3	472.99	12.47	14600000000	1	4497	49	sp|Q5T2D3|OTUD3_HUMAN
ALGDQLEGHSRNHLKHR	76.75	1967.02	17	-5.4	492.76	9.16	266000000	1	2317	4	sp|Q5T2D3|OTUD3_HUMAN
RN(+.98)NAEENLEPSGR	76.66	1485.68	13	-2.6	743.846	10.07	2040000000	1	2915	5	sp|Q5T2D3|OTUD3_HUMAN
AKPGTFAGNDAIVAFAR	75.76	1704.89	17	-3.5	853.452	16.25	90800000	1	6992	2	sp|Q5T2D3|OTUD3_HUMAN
EDFEPFVEDDIPFEK	75.01	1854.82	15	0.4	928.418	22.09	1040000000	1	10749	3	sp|Q5T2D3|OTUD3_HUMAN
LAKPGTFAGNDAIVAFAR	74.96	1817.98	18	-0.4	607	16.76	22100000	1	7330	2	sp|Q5T2D3|OTUD3_HUMAN
E(-18.01)VPGDGNC(+57.02)LFR	74.95	1244.56	11	-0.1	623.288	19.87	601000000	1	9341	3	sp|Q5T2D3|OTUD3_HUMAN
EVPGDGNC(+57.02)LFR	74.89	1262.57	11	1.1	632.294	23.1	11100000000	1	11387	22	sp|Q5T2D3|OTUD3_HUMAN
DN(+.98)NRSEAEANTQVTLVK	73.91	1888.91	17	0.2	945.464	13.64	1040000000	1	5267	3	sp|Q5T2D3|OTUD3_HUMAN
INDNSEAPAHLQTDFQMLHQDESN(+.98)KREK	73.66	3295.52	28	1.9	824.888	14.54	33000000	1	5856	1	sp|Q5T2D3|OTUD3_HUMAN
ALGDQLEGHSR	72.84	1181.58	11	0.9	591.797	11.82	18700000000	1	4070	37	sp|Q5T2D3|OTUD3_HUMAN
NNAEENLEPSGR	72.66	1328.6	12	0.1	1329.6	11.23	11900000000	1	3682	27	sp|Q5T2D3|OTUD3_HUMAN
ALGDQLEGHSRN(+.98)HLK	72.37	1674.84	15	-0.1	838.429	11.22	996000000	1	3671	6	sp|Q5T2D3|OTUD3_HUMAN
IFGNQGLNEGR	72.2	1203.6	11	0.5	602.807	27.38	19800000000	1	13980	32	sp|Q5T2D3|OTUD3_HUMAN
HRQETVDYM(+15.99)IK	71.9	1434.69	11	-2.8	479.237	9.57	20100000000	1	2582	27	sp|Q5T2D3|OTUD3_HUMAN
E(-18.01)EFVSFANQLQALGLK	71.82	1774.93	16	-0.2	888.47	25.8	414000	1	12974	1	sp|Q5T2D3|OTUD3_HUMAN
RINDNSEAPAHLQTDFQMLHQ(+.98)DESNKR	71.16	3194.48	27	1	799.628	14.57	152000000	1	5877	1	sp|Q5T2D3|OTUD3_HUMAN
QC(+57.02)GPLWEEGGSGAR	71.03	1502.66	14	1.4	752.337	18.99	4740000000	1	8774	21	sp|Q5T2D3|OTUD3_HUMAN
SEAEANTQVTLVK	70.9	1388.71	13	0.8	695.365	12.83	13700000000	1	4737	40	sp|Q5T2D3|OTUD3_HUMAN
IFGNQGLN(+.98)EGRTEN(+.98)NKAQASPSEENK	70.88	2833.31	26	-1	709.334	12.61	56700000	1	4592	1	sp|Q5T2D3|OTUD3_HUMAN
ALGDQLEGHSRNHLK	70.6	1673.86	15	-2.3	837.935	10.17	136000000	1	2983	5	sp|Q5T2D3|OTUD3_HUMAN
IFGNQ(+.98)GLNEGRTENNKAQASPSEENK	70.26	2832.33	26	2.8	1417.17	11.92	22500000	1	4136	1	sp|Q5T2D3|OTUD3_HUMAN
NHQLNVVIHQLN	70.11	1427.76	12	-3.8	714.886	14.22	65500000	1	5647	2	sp|Q5T2D3|OTUD3_HUMAN
YGEHYDSVR	69.25	1124.49	9	2.9	563.253	10.68	12800000000	1	3318	15	sp|Q5T2D3|OTUD3_HUMAN
HVASLAKPGTFAGN	69.18	1368.71	14	-1.4	685.364	12.02	58000000	1	4200	2	sp|Q5T2D3|OTUD3_HUMAN
NN(+.98)AEENLEPSGR	69.16	1329.58	12	-0.1	665.797	11.95	1360000000	1	4156	4	sp|Q5T2D3|OTUD3_HUMAN
GTFAGNDAIVAFAR	68.83	1408.71	14	0.6	705.363	18.28	21200000	1	8316	1	sp|Q5T2D3|OTUD3_HUMAN
VSFANQLQALGLK	68.59	1387.78	13	0	694.898	20.34	7810000	1	9643	1	sp|Q5T2D3|OTUD3_HUMAN
DNN(+.98)RSEAEANTQVTLVK	68.37	1888.91	17	3.2	945.467	13.19	1040000000	1	4973	3	sp|Q5T2D3|OTUD3_HUMAN
VIHQLNAPLWQIR	68.11	1586.9	13	0	529.976	16.9	7010000	1	7420	1	sp|Q5T2D3|OTUD3_HUMAN
INDNSEAPAHLQTDFQM(+15.99)LHQDESN(+.98)KREK	67.97	3311.51	28	1.8	828.886	13.64	156000000	1	5268	3	sp|Q5T2D3|OTUD3_HUMAN
N(+.98)N(+.98)AEENLEPSGR	67.66	1330.56	12	3.9	666.292	13.75	2040000	1	5340	1	sp|Q5T2D3|OTUD3_HUMAN
FVSFANQLQALGLK	67.64	1534.85	14	1.3	768.434	22.12	4620000	1	10769	1	sp|Q5T2D3|OTUD3_HUMAN
QLNVVIHQLNAPLWQIR	67.6	2041.16	17	-0.3	681.393	19.67	4630000	1	9213	1	sp|Q5T2D3|OTUD3_HUMAN
INDNSEAPAHLQTDFQMLHQD	67.58	2423.08	21	1.1	808.702	16.92	34100000	1	7433	2	sp|Q5T2D3|OTUD3_HUMAN
SSVRELHIAYR	67.21	1329.72	11	-0.7	444.245	11.74	45900000	1	4020	2	sp|Q5T2D3|OTUD3_HUMAN
IFGN(+.98)QGLNEGR	66.99	1204.58	11	-0.7	603.299	15.1	722000000	1	6233	2	sp|Q5T2D3|OTUD3_HUMAN
NHLKHRQETVDYMIK	66.65	1910.98	15	-0.4	638	11.05	15800000	1	3562	2	sp|Q5T2D3|OTUD3_HUMAN
IFGNQGLNEGRTEN(+.98)NKAQASPSEENK	66.59	2832.33	26	-0.2	709.089	11.98	915000000	1	4175	2	sp|Q5T2D3|OTUD3_HUMAN
HRQETVDYM(+15.99)IKQR	66	1718.85	13	-2.2	430.719	9.23	2890000	1	2361	1	sp|Q5T2D3|OTUD3_HUMAN
IFGNQGLN(+.98)EGR	65.33	1204.58	11	0.3	603.299	14.68	131000000	1	5951	4	sp|Q5T2D3|OTUD3_HUMAN
REDFEPFVEDDIPFEK	65.14	2010.92	16	0.3	671.314	19.72	26000000	1	9241	2	sp|Q5T2D3|OTUD3_HUMAN
DSEDDLRDEVEDAVQK	64.9	1861.82	16	-0.1	621.613	17.93	52000000	1	8083	3	sp|Q5T2D3|OTUD3_HUMAN
YGEHYDSVRR	64.76	1280.59	10	-1.2	427.87	9.31	9990000000	1	2411	7	sp|Q5T2D3|OTUD3_HUMAN
NHQLNVVIHQL	64.32	1313.72	11	-1.4	657.867	14.91	44200000	1	6110	2	sp|Q5T2D3|OTUD3_HUMAN
HVASLAKPGTFAGNDAIVA	64.3	1837.97	19	-2.3	919.989	15.14	10800000	1	6262	1	sp|Q5T2D3|OTUD3_HUMAN
LREVPGDGN(+.98)C(+57.02)LFR	63.79	1532.74	13	2.9	767.38	15.39	170000000	1	6431	1	sp|Q5T2D3|OTUD3_HUMAN
FAGNDAIVAFAR	63.74	1250.64	12	-2.9	626.326	17.77	13700000	1	7983	2	sp|Q5T2D3|OTUD3_HUMAN
FANQLQALGLK	63.45	1201.68	11	-1.5	601.847	17.55	3940000	1	7837	1	sp|Q5T2D3|OTUD3_HUMAN
FQMLHQDESNKR	62.66	1531.72	12	-3.5	383.936	9.97	24500000	1	2854	2	sp|Q5T2D3|OTUD3_HUMAN
INDNSEAPAHLQTDFQM(+15.99)LHQD	62.5	2439.08	21	-2.6	814.031	15.91	23600000	1	6769	1	sp|Q5T2D3|OTUD3_HUMAN
EFVSFANQLQALGLK	62.36	1663.89	15	-1	832.953	22.86	685000	1	11236	1	sp|Q5T2D3|OTUD3_HUMAN
TFAGNDAIVAFAR	62.12	1351.69	13	-2.8	676.85	18.09	158000000	1	8188	1	sp|Q5T2D3|OTUD3_HUMAN
AQASPSEENK	61.72	1059.48	10	-0.1	530.749	6.99	637000	1	1111	1	sp|Q5T2D3|OTUD3_HUMAN
RIFGNQGLNEGR	61.69	1359.7	12	-0.3	680.857	12.14	61800000	1	4282	2	sp|Q5T2D3|OTUD3_HUMAN
NDNSEAPAHLQTDFQM(+15.99)LHQDESNKR	61.54	2940.31	25	-1.3	736.083	14.42	26800000	1	5778	2	sp|Q5T2D3|OTUD3_HUMAN
DNSEAPAHLQTDFQM(+15.99)LHQDESNKR	61.41	2826.26	24	-5.2	707.569	14.33	66700000	1	5718	1	sp|Q5T2D3|OTUD3_HUMAN
NLEAENYNIESAIIAVLR	61.31	2031.06	18	0	678.029	25.61	437000	1	12858	2	sp|Q5T2D3|OTUD3_HUMAN
HVASLAKPGTFAGND	60.92	1483.74	15	1.1	742.879	12.27	46400000	1	4367	1	sp|Q5T2D3|OTUD3_HUMAN
INDNSEAPAHLQTD	60.59	1523.69	14	0.9	762.851	12.27	83900000	1	4366	1	sp|Q5T2D3|OTUD3_HUMAN
RN(+.98)N(+.98)AEENLEPSGR	60.5	1486.66	13	-1	744.339	11.1	9450000	1	3594	1	sp|Q5T2D3|OTUD3_HUMAN
LEAENYNIESAIIAVLR	60.48	1917.02	17	-0.4	959.517	25.22	1730000	1	12633	2	sp|Q5T2D3|OTUD3_HUMAN
EVPGDGN(+.98)C(+57.02)LFR	60.24	1263.56	11	-0.5	632.785	17.18	301000000	1	7600	3	sp|Q5T2D3|OTUD3_HUMAN
RALGDQLEGHSR	59.82	1337.68	12	-3.4	669.845	9.41	78800000	1	2477	2	sp|Q5T2D3|OTUD3_HUMAN
IN(+.98)DN(+.98)SEAPAHLQTDFQM(+15.99)LHQDESNKR	59.47	3055.36	26	6.1	764.851	14.92	196000000	1	6114	2	sp|Q5T2D3|OTUD3_HUMAN
NHLKHRQETVDYM(+15.99)IK	59.44	1926.97	15	-1.7	482.75	9.41	61200000	1	2476	2	sp|Q5T2D3|OTUD3_HUMAN
PGDGNC(+57.02)LFR	59.34	1034.46	9	-2.7	518.236	15.93	464000000	1	6779	11	sp|Q5T2D3|OTUD3_HUMAN
E(-18.01)DDLRDEVEDAVQK	58.7	1641.75	14	-0.1	821.881	18.19	22000000	1	8253	1	sp|Q5T2D3|OTUD3_HUMAN
FEPFVEDDIPFEK	58.52	1610.75	13	0.3	806.383	20.84	80000000	1	9961	3	sp|Q5T2D3|OTUD3_HUMAN
KQREDFEPFVEDDIPFEK	58.39	2267.07	18	-1	756.698	17.7	12000000	1	7937	1	sp|Q5T2D3|OTUD3_HUMAN
Q(-17.03)ETVDYM(+15.99)IK	58.31	1124.51	9	-1.8	563.259	16.6	223000000	1	7223	2	sp|Q5T2D3|OTUD3_HUMAN
E(-18.01)PFVEDDIPFEK	58.25	1445.67	12	0.2	723.843	23.08	2350000	1	11371	2	sp|Q5T2D3|OTUD3_HUMAN
IFGN(+.98)QGLN(+.98)EGR	58	1205.57	11	-0.1	603.791	16.25	3040000	1	6994	1	sp|Q5T2D3|OTUD3_HUMAN
TENNKAQASPSEENK	57.85	1645.75	15	-0.4	549.592	7	320000	1	1116	1	sp|Q5T2D3|OTUD3_HUMAN
SPSEENKANKNQLAK	57.73	1656.84	15	-0.1	553.288	7.48	78800000	1	1421	4	sp|Q5T2D3|OTUD3_HUMAN
Q(-17.03)ETVDYMIK	57.71	1108.51	9	1.4	555.264	18.73	141000000	1	8608	1	sp|Q5T2D3|OTUD3_HUMAN
RSEAEANTQVTLVK	57.63	1544.82	14	-0.6	773.415	11.3	18800000	1	3725	1	sp|Q5T2D3|OTUD3_HUMAN
INDNSEAPAHLQTDFQMLHQDESNKREK	57.61	3294.53	28	-5.8	659.91	14.24	177000000	1	5659	1	sp|Q5T2D3|OTUD3_HUMAN
IFGNQGLNEGRTENN(+.98)K	57.57	1790.85	16	1.3	597.96	12.46	714000000	1	4490	2	sp|Q5T2D3|OTUD3_HUMAN
EQQWMEK	56.96	977.428	7	-1.3	978.434	12.5	3120000000	1	4519	4	sp|Q5T2D3|OTUD3_HUMAN
NAEENLEPSGR	56.89	1214.55	11	-1.8	608.283	11.07	174000000	1	3571	1	sp|Q5T2D3|OTUD3_HUMAN
DLRDEVEDAVQK	56.72	1415.69	12	0.2	708.852	16.78	69600000	1	7344	4	sp|Q5T2D3|OTUD3_HUMAN
PFVEDDIPFEK	56.44	1334.64	11	-1.1	668.326	18.26	25400000	1	8302	2	sp|Q5T2D3|OTUD3_HUMAN
DN(+.98)SEAPAHLQTDFQMLHQDESNKR	56.43	2811.25	24	3.5	703.823	15.09	38100000	1	6226	1	sp|Q5T2D3|OTUD3_HUMAN
NHQLNVVIHQLNAPLWQ	56.33	2023.08	17	3	675.368	18.91	73000000	1	8721	2	sp|Q5T2D3|OTUD3_HUMAN
DNNRSEAEAN(+.98)TQVTLVK	56.19	1888.91	17	3.4	630.647	14.97	0	1	6149	1	sp|Q5T2D3|OTUD3_HUMAN
HVASLAKPGTFAGNDAIVAF	56.09	1985.04	20	1	662.687	17.83	336000000	1	8022	2	sp|Q5T2D3|OTUD3_HUMAN
ELHIAYR	56.05	900.482	7	-0.2	451.248	11.83	9750000000	1	4076	30	sp|Q5T2D3|OTUD3_HUMAN
RQETVDYMIK	55.16	1281.64	10	0.5	428.22	12.69	24600000	1	4647	2	sp|Q5T2D3|OTUD3_HUMAN
E(-18.01)DFEPFVEDDIPFEK	55.09	1836.81	15	-0.5	919.412	25.44	18300000	1	12758	3	sp|Q5T2D3|OTUD3_HUMAN
RNRPESGGGGGC(+57.02)EEEFVSFAN(+.98)QLQALGLK	55.06	3107.47	29	1	1036.83	18.61	0	1	8526	1	sp|Q5T2D3|OTUD3_HUMAN
RINDNSEAPAHLQTD	55.04	1679.79	15	-0.4	840.9	11.1	16900000	1	3590	1	sp|Q5T2D3|OTUD3_HUMAN
AGNDAIVAFAR	54.93	1103.57	11	-1.2	552.793	15.84	61300000	1	6720	1	sp|Q5T2D3|OTUD3_HUMAN
YNIESAIIAVLR	53.98	1360.77	12	0.1	681.393	24.18	5170000	1	12063	2	sp|Q5T2D3|OTUD3_HUMAN
TFAGN(+.98)DAIVAFAR	53.81	1352.67	13	0.1	677.343	19.17	2610000	1	8888	1	sp|Q5T2D3|OTUD3_HUMAN
NHQLNVVIHQLNAPL	53.78	1708.94	15	1.1	855.477	16.98	68000000	1	7472	3	sp|Q5T2D3|OTUD3_HUMAN
GNDAIVAFAR	53.73	1032.54	10	-0.4	517.275	15.78	11100000	1	6686	2	sp|Q5T2D3|OTUD3_HUMAN
GDQLEGHSR	53.69	997.458	9	-1.4	499.735	11.41	4250000000	1	3799	12	sp|Q5T2D3|OTUD3_HUMAN
QLNAPLWQIR	53.61	1237.69	10	2	619.855	18.32	27000000	1	8336	2	sp|Q5T2D3|OTUD3_HUMAN
QETVDYMIK	53.22	1125.54	9	-1.8	563.775	15.04	843000000	1	6193	10	sp|Q5T2D3|OTUD3_HUMAN
E(-18.01)QQWM(+15.99)EKK	53.01	1103.51	8	0.2	552.761	11.21	30900000	1	3663	3	sp|Q5T2D3|OTUD3_HUMAN
E(-18.01)ANTQVTLVK	52.91	1083.59	10	-0.9	542.803	15.59	1050000	1	6563	1	sp|Q5T2D3|OTUD3_HUMAN
PSEENKANKNQLAK	52.77	1569.81	14	0.5	524.278	7.48	83800000	1	1422	5	sp|Q5T2D3|OTUD3_HUMAN
NDAIVAFAR	52.55	975.514	9	0.2	488.764	15.59	11500000	1	6561	1	sp|Q5T2D3|OTUD3_HUMAN
IESAIIAVLR	51.73	1083.67	10	-0.9	542.839	18.54	3570000	1	8482	1	sp|Q5T2D3|OTUD3_HUMAN
E(-18.01)QQWMEKK	51.24	1087.51	8	-1.6	544.763	13.6	30200000	1	5240	1	sp|Q5T2D3|OTUD3_HUMAN
RNNAEENLEPSGRVLK	51.08	1824.94	16	-0.5	609.322	12.62	6260000	1	4600	1	sp|Q5T2D3|OTUD3_HUMAN
AEANTQVTLVK	50.86	1172.64	11	2.6	587.329	12.22	4290000	1	4333	1	sp|Q5T2D3|OTUD3_HUMAN
E(-18.01)LHIAYR	50.41	882.471	7	-1.8	442.242	15.12	1100000000	1	6246	12	sp|Q5T2D3|OTUD3_HUMAN
FQM(+15.99)LHQDESNKR	50.33	1547.72	12	0	387.936	8.67	10400000	1	1996	4	sp|Q5T2D3|OTUD3_HUMAN
LNAPLWQIR	49.83	1109.63	9	-2.4	555.823	18.15	3830000	1	8231	1	sp|Q5T2D3|OTUD3_HUMAN
DEVEDAVQK	49.73	1031.48	9	-1.3	516.745	11.7	13800000	1	3993	1	sp|Q5T2D3|OTUD3_HUMAN
IFGNQGLNEGRTENN	49.47	1661.78	15	-1.6	831.894	13.9	21100000	1	5435	2	sp|Q5T2D3|OTUD3_HUMAN
QETVDYM(+15.99)IK	49.02	1141.53	9	0.3	571.774	13.11	75500000	1	4920	10	sp|Q5T2D3|OTUD3_HUMAN
NRPESGGGGGC(+57.02)EEEFVSFAN	48.83	2098.86	20	-1.5	1050.44	16.9	6450000	1	7419	1	sp|Q5T2D3|OTUD3_HUMAN
GSHRDNNRSEAEAN(+.98)TQVTLVK	48.74	2326.13	21	6.8	582.543	29.82	43100000	1	15541	1	sp|Q5T2D3|OTUD3_HUMAN
N(+.98)NAEENLEPSGR	48.31	1329.58	12	0.1	1330.59	13.39	71700000	1	5104	1	sp|Q5T2D3|OTUD3_HUMAN
FGNQGLNEGR	48.02	1090.52	10	-2.1	546.264	13.95	30300000	1	5472	2	sp|Q5T2D3|OTUD3_HUMAN
EVPGDGN(+.98)C(+57.02)LFRALGDQLEGHSR	47.97	2427.12	22	-0.8	810.048	20.74	5490000	1	9897	1	sp|Q5T2D3|OTUD3_HUMAN
NRPESGGGGGC(+57.02)EEEFVSFANQL	47.81	2340.01	22	2	1171.01	20.37	3120000	1	9661	1	sp|Q5T2D3|OTUD3_HUMAN
GMDSEDDLRDEVED	47.67	1623.62	14	-2.8	812.815	15.94	5220000	1	6787	1	sp|Q5T2D3|OTUD3_HUMAN
LGDQLEGHSR	47.55	1110.54	10	-0.5	556.278	11.66	1010000000	1	3965	8	sp|Q5T2D3|OTUD3_HUMAN
NAPLWQIR	47.47	996.551	8	-0.2	499.282	16.75	63200000	1	7321	1	sp|Q5T2D3|OTUD3_HUMAN
E(-18.01)ENLEPSGR	46.68	1011.46	9	-0.9	506.738	13.77	2400000	1	5352	1	sp|Q5T2D3|OTUD3_HUMAN
ALGDQLEGH	46.11	938.446	9	-1.3	470.23	13.45	31900000	1	5143	2	sp|Q5T2D3|OTUD3_HUMAN
ANQLQALGLK	45.87	1054.61	10	0.6	528.314	15.69	21900000	1	6624	1	sp|Q5T2D3|OTUD3_HUMAN
RINDN(+.98)SEAPAHLQTDFQ(+.98)M(+15.99)LHQDESNKR	45.36	3211.46	27	5.4	643.303	28.62	11000000	1	14772	1	sp|Q5T2D3|OTUD3_HUMAN
EVPGDGNC(+57.02)LFRALGDQLEGHSR	44.43	2426.14	22	0.4	607.542	18.75	3440000	1	8616	1	sp|Q5T2D3|OTUD3_HUMAN
QREDFEPFVED	44.12	1409.61	11	0.8	705.813	17.86	38700000	1	8041	1	sp|Q5T2D3|OTUD3_HUMAN
NRSEAEANTQVTLVK	44.06	1658.86	15	-2.2	830.435	11.43	6460000	1	3808	1	sp|Q5T2D3|OTUD3_HUMAN
LRDEVEDAVQK	43.92	1300.66	11	0.3	651.339	11.45	12900000	1	3820	1	sp|Q5T2D3|OTUD3_HUMAN
QREDFEPFVEDD	43.62	1524.64	12	-3.7	763.323	18.14	36800000	1	8223	3	sp|Q5T2D3|OTUD3_HUMAN
C(+57.02)GPLWEEGGSGARIFGNQGLNEGRTENNK	43.35	3146.46	29	-1.7	1049.83	11.91	11100000	1	4130	1	sp|Q5T2D3|OTUD3_HUMAN
GMDSEDDLRD	43.11	1151.44	10	0.8	576.728	12.48	2140000	1	4504	1	sp|Q5T2D3|OTUD3_HUMAN
DGNC(+57.02)LFR	42.96	880.386	7	-1.8	441.2	14.79	14100000	1	6029	2	sp|Q5T2D3|OTUD3_HUMAN
GEHYDSVR	42.75	961.425	8	-0.3	481.72	10.26	2930000000	1	3041	4	sp|Q5T2D3|OTUD3_HUMAN
E(-18.01)QQWMEK	42.61	959.417	7	-0.9	480.715	16.78	89600000	1	7342	2	sp|Q5T2D3|OTUD3_HUMAN
IFGNQGLNEGRTEN	41.75	1547.73	14	-2.3	774.872	14.07	0	1	5545	1	sp|Q5T2D3|OTUD3_HUMAN
NTQVTLVK	41.66	901.523	8	1.5	902.532	12.64	12900000	1	4611	1	sp|Q5T2D3|OTUD3_HUMAN
Q(+.98)REDFEPFVEDDIPFEK	41.16	2139.96	17	9.5	714.335	22.14	168000000	1	10780	1	sp|Q5T2D3|OTUD3_HUMAN
E(-18.01)FVSFANQLQALGLK	39.93	1645.88	15	-0.8	823.948	25.82	0	1	12988	1	sp|Q5T2D3|OTUD3_HUMAN
EHYDSVR	39.42	904.404	7	-0.9	453.209	9.93	171000000	1	2829	1	sp|Q5T2D3|OTUD3_HUMAN
M(+15.99)NQGKRNNAEENLEPSGR	39.36	2058.95	18	-2	687.323	9.05	47500000	1	2241	3	sp|Q5T2D3|OTUD3_HUMAN
AQASPSEENKANKN(+.98)QLAK	38.76	1927.96	18	6.1	964.993	8.37	69900000	1	1803	1	sp|Q5T2D3|OTUD3_HUMAN
MNQGKRNNAEENLEPSGR	38.7	2042.96	18	-2.4	1022.48	9.44	23700000	1	2500	2	sp|Q5T2D3|OTUD3_HUMAN
INDNSEAPAHLQTDFQM(+15.99)LHQDESNKREK	38.59	3310.53	28	2.5	663.114	13.15	50400000	1	4947	1	sp|Q5T2D3|OTUD3_HUMAN
RELHIAYR	38.48	1056.58	8	-2.8	353.2	9.92	674000	1	2818	1	sp|Q5T2D3|OTUD3_HUMAN
HVASLAKPGTFA	38.42	1197.65	12	1.2	599.833	12.24	4670000	1	4350	1	sp|Q5T2D3|OTUD3_HUMAN
NQLAKVTNK	37.72	1014.58	9	0	508.298	13.36	1670000	1	5083	1	sp|Q5T2D3|OTUD3_HUMAN
APLWQIR	37.64	882.508	7	-1.1	442.261	16.73	116000000	1	7308	2	sp|Q5T2D3|OTUD3_HUMAN
NIESAIIAVLR	37.6	1197.71	11	1.1	599.862	22.98	6590000	1	11313	1	sp|Q5T2D3|OTUD3_HUMAN
DQLEGHSR	37.56	940.436	8	0.7	471.226	11.45	147000000	1	3825	2	sp|Q5T2D3|OTUD3_HUMAN
E(-18.01)QQWM(+15.99)EK	37.53	975.412	7	-2.7	488.712	14.22	18000000	1	5650	2	sp|Q5T2D3|OTUD3_HUMAN
DAIVAFAR	36.79	861.471	8	-1.9	431.742	16.09	60800000	1	6889	1	sp|Q5T2D3|OTUD3_HUMAN
PAHLQTDFQM(+15.99)LHQDESNKR	36.62	2310.08	19	-2.7	578.526	13.26	30200000	1	5019	1	sp|Q5T2D3|OTUD3_HUMAN
HVASLAK	36.62	724.423	7	-0.5	363.219	6.99	2010000	1	1106	1	sp|Q5T2D3|OTUD3_HUMAN
E(-18.01)HYDSVR	36.5	886.393	7	-0.3	444.204	9.98	39800000	1	2858	1	sp|Q5T2D3|OTUD3_HUMAN
NQLQALGLK	36.47	983.576	9	0.5	492.796	15.48	10600000	1	6488	1	sp|Q5T2D3|OTUD3_HUMAN
EEGGSGAR	36.47	761.33	8	-0.4	381.672	7	192000	1	1117	1	sp|Q5T2D3|OTUD3_HUMAN
IFGNQGLNEGRTENNKAQASPSEENK	36.1	2831.34	26	1.6	708.844	29.03	43000000	1	15037	3	sp|Q5T2D3|OTUD3_HUMAN
AIVAFAR	35.9	746.444	7	-1.4	374.229	14.16	41700000	1	5611	1	sp|Q5T2D3|OTUD3_HUMAN
REQQWMEK	35.59	1133.53	8	-2	567.771	9.89	3720000	1	2795	1	sp|Q5T2D3|OTUD3_HUMAN
EAPAHLQTDFQM(+15.99)LHQDESNKR	35.25	2510.16	21	5.6	628.551	13.34	20800000	1	5069	1	sp|Q5T2D3|OTUD3_HUMAN
NLEPSGR	35.14	771.388	7	-0.6	772.394	9.52	15100000	1	2550	2	sp|Q5T2D3|OTUD3_HUMAN
Q(-17.03)REDFEPFVED	34.41	1392.58	11	2	697.3	21.83	10800000	1	10587	1	sp|Q5T2D3|OTUD3_HUMAN
EGGSGARIFGNQGLNEGR	34.13	1817.88	18	-9.2	909.937	16.19	26600000	1	6955	1	sp|Q5T2D3|OTUD3_HUMAN
QLEGHSR	34.05	825.409	7	-1.1	413.712	11.58	42800000	1	3911	2	sp|Q5T2D3|OTUD3_HUMAN
NRPESGGGGGC(+57.02)EEEFVSF	33.95	1913.78	18	0.4	957.9	17.38	4420000	1	7731	1	sp|Q5T2D3|OTUD3_HUMAN
GM(+15.99)DSEDDLRD	33.82	1167.43	10	-0.8	584.724	10.73	8470000	1	3348	2	sp|Q5T2D3|OTUD3_HUMAN
RDNNRSEAEANTQVTLVK	33.56	2044.03	18	0.2	682.351	10.92	4810000	1	3474	1	sp|Q5T2D3|OTUD3_HUMAN
M(+15.99)DSEDDLRDEVEDAVQK	33.28	2008.85	17	7.9	670.63	17.25	8290000	1	7649	1	sp|Q5T2D3|OTUD3_HUMAN
TFAALN	32.89	635.328	6	-1.1	636.335	15.95	5040000	1	6793	1	sp|Q5T2D3|OTUD3_HUMAN
EGHSRN(+.98)HLK	32.85	1077.53	9	0.2	539.773	10.84	9700000	1	3421	2	sp|Q5T2D3|OTUD3_HUMAN
HYDSVRR	32.2	931.462	7	-1.5	466.738	9.03	310000000	1	2233	2	sp|Q5T2D3|OTUD3_HUMAN
DDIPFEK	32.06	862.407	7	-6.7	863.409	19.56	1570000	1	9143	1	sp|Q5T2D3|OTUD3_HUMAN
Q(-17.03)REDFEPFVEDD	32.06	1507.61	12	-0.4	754.812	22.13	5440000	1	10774	1	sp|Q5T2D3|OTUD3_HUMAN
SRPGSGSR	31.88	802.404	8	-0.1	402.209	6.91	796000	1	1088	1	sp|Q5T2D3|OTUD3_HUMAN
EHYDSVRR	31.81	1060.51	8	-2.3	354.508	9.06	30400000	1	2246	1	sp|Q5T2D3|OTUD3_HUMAN
LHIAYR	31.41	771.439	6	1	772.447	12.06	1250000000	1	4230	4	sp|Q5T2D3|OTUD3_HUMAN
NNRSEAEANTQVTLVK	31.34	1772.9	16	-2.3	887.456	11.54	5580000	1	3883	1	sp|Q5T2D3|OTUD3_HUMAN
DIPFEK	31.12	747.38	6	-2	748.386	14.87	16900000	1	6083	2	sp|Q5T2D3|OTUD3_HUMAN
QASPSEENKANKNQ(+.98)LAK	30.65	1856.92	17	-1.7	619.981	8.53	51000	1	1908	1	sp|Q5T2D3|OTUD3_HUMAN
INDNSEAPAHLQ(+.98)TDFQMLHQDESNKR	30.4	3038.38	26	6.1	760.607	27.45	43100000	1	14028	1	sp|Q5T2D3|OTUD3_HUMAN
VTLVK	30.07	558.374	5	-1.1	559.381	12.53	52200000	1	4541	2	sp|Q5T2D3|OTUD3_HUMAN
IVAFAR	29.65	675.407	6	-1.9	676.413	16.18	52700000	1	6945	2	sp|Q5T2D3|OTUD3_HUMAN
EQQWM(+15.99)EK	29.6	993.423	7	-1	497.718	11.46	6030000	1	3832	1	sp|Q5T2D3|OTUD3_HUMAN
Q(-17.03)ASPSEENKANKNQLAK	29.05	1838.91	17	0.2	613.978	7.25	30500000	1	1276	1	sp|Q5T2D3|OTUD3_HUMAN
TQVTLVK	28.83	787.48	7	0.2	788.488	12.54	9790000	1	4549	1	sp|Q5T2D3|OTUD3_HUMAN
APAHLQTDFQM(+15.99)LHQDESNKR	28.74	2381.12	20	-1.4	794.712	13.21	57500000	1	4990	2	sp|Q5T2D3|OTUD3_HUMAN
QLQALGLK	28.38	869.533	8	-1.6	435.773	14.42	15400000	1	5777	1	sp|Q5T2D3|OTUD3_HUMAN
IIAVLR	28.29	683.469	6	0.9	684.477	14.08	3900000	1	5553	1	sp|Q5T2D3|OTUD3_HUMAN
GEHYDSVRR	28.2	1117.53	9	-0.5	373.516	8.89	1660000000	1	2141	3	sp|Q5T2D3|OTUD3_HUMAN
RRN(+.98)RPESGGGGGC(+57.02)EEEFVSFAN(+.98)QLQALGLK	28.15	3264.56	30	-9.6	1089.18	22.92	5000000	1	11271	1	sp|Q5T2D3|OTUD3_HUMAN
GNQGLNEGR	28.07	943.447	9	-2.1	944.452	14.06	63000000	1	5544	1	sp|Q5T2D3|OTUD3_HUMAN
LREVPGD	27.83	784.408	7	-1.1	393.211	10.28	36500000	1	3060	4	sp|Q5T2D3|OTUD3_HUMAN
Q(-17.03)LEGHSR	27.47	808.383	7	-4.2	405.197	11.49	24000000	1	3851	1	sp|Q5T2D3|OTUD3_HUMAN
SEENKANKNQLAK	27.39	1472.76	13	-0.5	737.386	7.25	6330000	1	1277	1	sp|Q5T2D3|OTUD3_HUMAN
PLWQIR	27	811.471	6	-0.6	406.742	16.75	38700000	1	7323	2	sp|Q5T2D3|OTUD3_HUMAN
TFAAL	26.99	521.285	5	0	522.292	17.43	36100000	1	7763	1	sp|Q5T2D3|OTUD3_HUMAN
EENLEPSGR	26.88	1029.47	9	-1.9	1030.48	11.41	0	1	3798	1	sp|Q5T2D3|OTUD3_HUMAN
QVTLVK	26.75	686.433	6	0.1	687.44	12.6	11800000	1	4582	1	sp|Q5T2D3|OTUD3_HUMAN
LEGHSR	25.97	697.351	6	-0.5	698.358	11.46	44700000	1	3834	1	sp|Q5T2D3|OTUD3_HUMAN
LREVPGDGNC(+57.02)LFRALGDQLEGHSR	25.93	2695.32	24	-2.9	674.837	19.09	17400000	1	8841	1	sp|Q5T2D3|OTUD3_HUMAN
HYDSVR	25.84	775.361	6	-4.2	388.686	9.92	54100000	1	2817	1	sp|Q5T2D3|OTUD3_HUMAN
NRPESGGGGGC(+57.02)EEEFVSFA	25.33	1984.82	19	4.2	993.423	17.42	1270000	1	7752	1	sp|Q5T2D3|OTUD3_HUMAN
TVDYMIK	25.27	868.436	7	0.7	435.226	18.78	996000	1	8636	1	sp|Q5T2D3|OTUD3_HUMAN
FGNQGLNEGRTENNK	24.85	1676.79	15	-0.7	839.4	11.82	22700000	1	4072	1	sp|Q5T2D3|OTUD3_HUMAN
EPSGR	24.43	544.26	5	2.1	545.269	10.31	43400000	1	3074	2	sp|Q5T2D3|OTUD3_HUMAN
QQWMEK	23.12	848.385	6	1.8	425.201	12.31	2990000	1	4393	1	sp|Q5T2D3|OTUD3_HUMAN
EEFVSFANQLQALGLK	21.55	1792.94	16	1.5	897.477	23.31	1570000	1	11517	2	sp|Q5T2D3|OTUD3_HUMAN
RQETVDYM(+15.99)IK	20.85	1297.63	10	-0.9	649.823	9.75	6630000	1	2708	1	sp|Q5T2D3|OTUD3_HUMAN
AIIAVLR	20.19	754.506	7	-0.6	378.26	15.49	12000000	1	6494	1	sp|Q5T2D3|OTUD3_HUMAN
GRP78
Peptide	-10lgP	Mass	Length	ppm	m/z	RT	Area	Fraction	Scan	#Spec	Accession
AVEEKIEWLESHQDADIEDFKAK	95.81	2729.32	23	0.4	683.337	19.22	7540000000	2	8645	82	sp|P11021|BIP_HUMAN
VLEDSDLKKSDIDEIVLVGGSTR	95.44	2487.31	23	-0.5	1244.66	17.23	4670000000	2	7346	61	sp|P11021|BIP_HUMAN
VTHAVVTVPAYFNDAQRQATK	93.31	2315.2	21	-8.6	579.803	14.92	24300000	2	5837	2	sp|P11021|BIP_HUMAN
VTHAVVTVPAYFNDAQR	92.37	1886.96	17	-2.4	472.747	15.82	23100000000	2	6427	49	sp|P11021|BIP_HUMAN
IEWLESHQDADIEDFKAK	92.04	2173.03	18	-0.1	1087.52	16.42	1980000000	2	6822	77	sp|P11021|BIP_HUMAN
KSQIFSTASDNQPTVTIK	89.4	1964.02	18	1.7	983.02	14.53	5230000000	2	5580	17	sp|P11021|BIP_HUMAN
KVTHAVVTVPAYFNDAQR	87.49	2015.06	18	4.6	504.774	14.47	10100000000	2	5536	23	sp|P11021|BIP_HUMAN
DNHLLGTFDLTGIPPAPR	87.36	1933.01	18	0	484.259	20.47	20900000000	2	9447	49	sp|P11021|BIP_HUMAN
AVEEKIEWLESHQDADIEDFK	87.12	2530.19	21	-0.7	844.402	19.23	1410000000	2	8655	46	sp|P11021|BIP_HUMAN
KTKPYIQVDIGGGQTK	85.07	1731.95	16	-1.8	866.982	11.93	5350000000	2	3859	15	sp|P11021|BIP_HUMAN
VTHAVVTVPAYFN(+.98)DAQR	84.72	1887.95	17	0.2	630.323	16.23	778000000	2	6691	3	sp|P11021|BIP_HUMAN
KVTHAVVTVPAYFN(+.98)DAQR	84.01	2016.04	18	-2.6	1009.03	14.98	441000000	2	5872	5	sp|P11021|BIP_HUMAN
N(+.98)GRVEIIANDQGNR	82.77	1555.77	14	-2.4	778.891	12.24	2360000000	2	4068	23	sp|P11021|BIP_HUMAN
KKELEEIVQPIISK	81.95	1652.97	14	-2.3	827.491	14.88	18000000000	2	5809	77	sp|P11021|BIP_HUMAN
IINEPTAAAIAYGLDKREGEK	79.06	2258.19	21	-4.5	565.552	15.95	11500000	2	6510	1	sp|P11021|BIP_HUMAN
IEIESFYEGEDFSETLTR	78.65	2163.98	18	0	1083	26.22	1840000000	2	13098	40	sp|P11021|BIP_HUMAN
NGRVEIIANDQGNR	78.53	1554.79	14	0.2	778.401	10.97	766000000	2	3229	2	sp|P11021|BIP_HUMAN
AEEEDKKEDVGTVVGIDLGTTYSC(+57.02)VGVFK	77.88	3144.52	29	-0.9	1049.18	19.26	512000000	2	8668	17	sp|P11021|BIP_HUMAN
LIGDAAKNQLTSNPENTVFDAK	77.53	2345.19	22	-0.4	782.736	16.29	55300000	2	6737	1	sp|P11021|BIP_HUMAN
IINEPTAAAIAYGLDK	77.3	1658.89	16	-0.6	553.97	18.61	3180000000	2	8247	3	sp|P11021|BIP_HUMAN:sp|P54652|HSP72_HUMAN:sp|P34931|HS71L_HUMAN
IINEPTAAAIAYGLDKR	76.76	1814.99	17	-1.3	606.003	17.22	27400000000	2	7342	69	sp|P11021|BIP_HUMAN
RIINEPTAAAIAYGLDKR	76.55	1971.09	18	-4	658.035	15.81	29800000	2	6416	1	sp|P11021|BIP_HUMAN
KSDIDEIVLVGGSTR	75.2	1587.85	15	-3.2	794.928	16	5120000000	2	6545	73	sp|P11021|BIP_HUMAN
DAGTIAGLNVMR	74.96	1216.62	12	-2.8	1217.63	17.71	19000000000	2	7663	35	sp|P11021|BIP_HUMAN
KELEEIVQPIISK	73.87	1524.88	13	-2.7	763.443	16.1	111000000	2	6609	2	sp|P11021|BIP_HUMAN
NELESYAYSLKN(+.98)QIGDKEK	73.49	2229.08	19	-0.9	558.277	15.6	54400000	2	6278	2	sp|P11021|BIP_HUMAN
TFAPEEISAMVLTK	73.39	1535.79	14	1.9	768.904	20.86	19000000000	2	9694	39	sp|P11021|BIP_HUMAN
SQIFSTASDNQPTVTIK	73.27	1835.93	17	-2.8	918.968	15.91	9910000000	2	6483	16	sp|P11021|BIP_HUMAN
TKPYIQVDIGGGQTK	72.72	1603.86	15	3.4	802.938	13.96	23300000000	2	5200	44	sp|P11021|BIP_HUMAN
IEWLESHQDADIEDFK	72.71	1973.9	16	-0.5	987.957	18.57	329000000	2	8224	38	sp|P11021|BIP_HUMAN
IDTRN(+.98)ELESYAYSLK	72.6	1801.87	15	-1.7	901.942	17.19	325000000	2	7323	4	sp|P11021|BIP_HUMAN
SDIDEIVLVGGSTR	72.55	1459.75	14	0	1460.76	18.55	6850000000	2	8209	42	sp|P11021|BIP_HUMAN
EEEDKKEDVGTVVGIDLGTTYSC(+57.02)VGVFK	72.43	3073.48	28	0.7	1025.5	19.49	436000000	2	8814	10	sp|P11021|BIP_HUMAN
ITPSYVAFTPEGERLIGDAAK	72.15	2234.16	21	-0.5	745.726	18.22	34800000	2	7996	2	sp|P11021|BIP_HUMAN
M(+15.99)VNDAEKFAEEDK	71.67	1540.67	13	-1.9	771.342	11.9	86500000	2	3839	2	sp|P11021|BIP_HUMAN
IDTRNELESYAYSLK	71.46	1800.89	15	-3.3	901.449	17.35	9270000000	2	7428	33	sp|P11021|BIP_HUMAN
MVNDAEKFAEEDK	70.9	1524.68	13	-1	763.345	12.81	412000000	2	4445	18	sp|P11021|BIP_HUMAN
NQLTSNPENTVFDAK	70.89	1676.8	15	0.5	559.941	27.56	10100000000	2	13953	55	sp|P11021|BIP_HUMAN
NGRVEIIAN(+.98)DQGNR	70.18	1555.77	14	-0.9	778.892	11.58	28800000	2	3630	2	sp|P11021|BIP_HUMAN
NQLTSNPENTVFDAKR	69.84	1832.9	16	1.7	611.976	15.3	19700000000	2	6086	40	sp|P11021|BIP_HUMAN
TFAPEEISAMVLTKMK	69.77	1794.93	16	3.3	898.473	20.61	27800000	2	9535	3	sp|P11021|BIP_HUMAN
KTFAPEEISAMVLTK	69.68	1663.89	15	-3.2	832.947	17.8	10600000	2	7722	2	sp|P11021|BIP_HUMAN
TWNDPSVQQDIKFLPFK	69.68	2062.05	17	0.5	688.358	20.1	21000000	2	9208	3	sp|P11021|BIP_HUMAN
LIGRTWNDPSVQQDIK	69.6	1868.97	16	-3.9	935.491	15.06	32800000	2	5925	2	sp|P11021|BIP_HUMAN
M(+15.99)VNDAEKFAEEDKK	69.42	1668.77	14	-0.5	835.39	10.08	1810000000	2	2650	9	sp|P11021|BIP_HUMAN
RIINEPTAAAIAYGLDK	69.02	1814.99	17	-2.7	606.002	16.8	20600000000	2	7069	1	sp|P11021|BIP_HUMAN:sp|P54652|HSP72_HUMAN:sp|P34931|HS71L_HUMAN
LGGKLSSEDKETMEK	68.8	1650.81	15	0.3	826.414	9.57	5660000	2	2311	2	sp|P11021|BIP_HUMAN
N(+.98)GRVEIIAN(+.98)DQGNR	68.41	1556.75	14	3.2	779.387	13.67	0	2	5012	2	sp|P11021|BIP_HUMAN
IQQLVKEFFNGKEPSR	68.34	1919.03	16	-1.7	480.763	15.56	26200000	2	6254	3	sp|P11021|BIP_HUMAN
TWNDPSVQQDIK	67.84	1429.68	12	-3.2	1430.69	15.02	19200000000	2	5902	35	sp|P11021|BIP_HUMAN
ITITNDQN(+.98)RLTPEEIER	67.69	2042.03	17	-1.3	681.682	15.46	102000000	2	6187	1	sp|P11021|BIP_HUMAN
MVNDAEKFAEEDKK	67.53	1652.77	14	0.1	827.393	13.61	889000000	2	4973	43	sp|P11021|BIP_HUMAN
TFAPEEISAM(+15.99)VLTK	67.48	1551.79	14	0.8	776.901	18.51	3820000000	2	8182	22	sp|P11021|BIP_HUMAN
MKETAEAYLGKK	67.02	1367.71	12	1.8	456.912	16.55	3190000000	2	6908	47	sp|P11021|BIP_HUMAN
Q(-17.03)ATKDAGTIAGLNVMR	66.76	1627.84	16	-3.7	814.922	17.19	79900000	2	7324	4	sp|P11021|BIP_HUMAN
QATKDAGTIAGLNVMR	66.67	1644.86	16	0.9	823.439	14.73	78000000	2	5710	3	sp|P11021|BIP_HUMAN
GDTHLGGEDFDQR	66.32	1445.62	13	-2.3	723.814	12.31	64800000	2	4111	2	sp|P11021|BIP_HUMAN
ITPSYVAFTPEGER	66.23	1565.77	14	0.8	783.894	26.94	24900000000	2	13558	50	sp|P11021|BIP_HUMAN
AKFEELNMDLFR	66.21	1511.74	12	0.5	756.88	19.15	16300000000	2	8602	55	sp|P11021|BIP_HUMAN
AVEEKIEWLESHQ(+.98)DADIEDFKAK	66.17	2730.3	23	3	911.111	17.1	2130000	2	7263	3	sp|P11021|BIP_HUMAN
LESHQDADIEDFKAK	66.09	1744.83	15	-2.3	582.615	12.12	36000000	2	3989	3	sp|P11021|BIP_HUMAN
VNDAEKFAEEDKK	66.05	1521.73	13	-1.6	761.872	11.33	19900000	2	3464	1	sp|P11021|BIP_HUMAN
NELESYAYSLK	65.92	1315.63	11	-2.4	1316.63	17.23	12600000000	2	7351	29	sp|P11021|BIP_HUMAN
N(+.98)QLTSNPENTVFDAKR	65.22	1833.89	16	-1.4	612.302	15.75	376000000	2	6377	4	sp|P11021|BIP_HUMAN
M(+15.99)KETAEAYLGKK	65.07	1383.71	12	0	692.861	9.34	1430000000	2	2161	7	sp|P11021|BIP_HUMAN
VEIIANDQGNRITPSYVAFTPEGER	64.53	2775.38	25	-0.4	926.135	17.58	8410000	2	7576	1	sp|P11021|BIP_HUMAN
AKFEELNMDLFRSTMKPVQK	63.92	2411.23	20	-6.2	603.812	16.81	20400000	2	7077	3	sp|P11021|BIP_HUMAN
E(-18.01)FFN(+.98)GKEPSR	63.44	1192.55	10	-2.5	597.281	16.16	1220000000	2	6649	18	sp|P11021|BIP_HUMAN
GTFDLTGIPPAPR	62.66	1340.71	13	-2.2	671.36	17.95	17000000	2	7818	2	sp|P11021|BIP_HUMAN
DVC(+57.02)PLTLGIETVGGVMTK	62.65	1888.96	18	-1.2	945.488	23.93	1730000	2	11648	1	sp|P11021|BIP_HUMAN
M(+15.99)KETAEAYLGK	62.43	1255.61	11	-0.3	628.813	11.13	2250000000	2	3336	3	sp|P11021|BIP_HUMAN
GRVEIIANDQGNR	62.42	1440.74	13	-1.8	721.378	10.94	47300000	2	3209	1	sp|P11021|BIP_HUMAN
ITITNDQNRLTPEEIER	62.3	2041.04	17	-2	681.354	15.03	18500000	2	5912	2	sp|P11021|BIP_HUMAN
GTGNKN(+.98)KITITNDQNR	62.15	1773.9	16	0	444.481	9.02	2740000	2	1955	1	sp|P11021|BIP_HUMAN
EPTAAAIAYGLDKR	61.99	1474.78	14	2.1	738.398	17	115000000	2	7200	3	sp|P11021|BIP_HUMAN
M(+15.99)VN(+.98)DAEKFAEEDKK	61.71	1669.75	14	4.3	418.447	10.91	61500000	2	3186	2	sp|P11021|BIP_HUMAN
PEEISAMVLTK	61.59	1216.64	11	-1.1	1217.64	20.69	19100000	2	9585	1	sp|P11021|BIP_HUMAN
VPAYFNDAQR	61.25	1179.57	10	1.6	590.792	14.25	74600000	2	5391	1	sp|P11021|BIP_HUMAN
MVN(+.98)DAEKFAEEDKK	61.24	1653.76	14	1.5	414.447	11.64	3590000000	2	3667	5	sp|P11021|BIP_HUMAN
NQ(+.98)LTSNPENTVFDAK	61.12	1677.78	15	-2.3	839.898	17.83	79700000	2	7741	1	sp|P11021|BIP_HUMAN
E(-18.01)TAEAYLGKK	61.1	1090.57	10	0	546.29	13.43	118000000	2	4858	2	sp|P11021|BIP_HUMAN
E(-18.01)PTAAAIAYGLDKR	61.02	1456.77	14	-5.5	729.387	17.9	28800000	2	7787	2	sp|P11021|BIP_HUMAN
MKETAEAYLGK	60.97	1239.62	11	-2.6	1240.62	12.25	7940000000	2	4075	22	sp|P11021|BIP_HUMAN
QLTSNPENTVFDAK	60.95	1562.76	14	0.2	782.386	15.34	104000000	2	6108	1	sp|P11021|BIP_HUMAN
EFFN(+.98)GKEPSR	60.93	1210.56	10	-0.9	404.527	12.78	11800000000	2	4423	47	sp|P11021|BIP_HUMAN
VEIIANDQGNR	60.71	1227.62	11	-2.3	1228.63	12.19	16100000000	2	4031	46	sp|P11021|BIP_HUMAN:sp|P54652|HSP72_HUMAN:sp|P34931|HS71L_HUMAN:sp|P0DMV9|HS71B_HUMAN
NDAEKFAEEDKK	60.28	1422.66	12	-1.2	712.338	11.29	347000000	2	3439	2	sp|P11021|BIP_HUMAN
E(-18.01)LEEIVQPIISK	60.26	1378.77	12	0	690.393	23.64	96400000	2	11465	5	sp|P11021|BIP_HUMAN
KSDIDEIVLVGGSTRIPK	60.16	1926.08	18	-3.4	643.031	16.04	6340000	2	6569	1	sp|P11021|BIP_HUMAN
E(-18.01)FFNGKEPSR	60.15	1191.57	10	1.2	596.792	15.27	524000000	2	6063	4	sp|P11021|BIP_HUMAN
KKELEEIVQ(+.98)PIISK	60.02	1653.96	14	6.5	827.99	17.85	0	2	7759	1	sp|P11021|BIP_HUMAN
STASDNQPTVTIK	59.8	1360.68	13	-2.8	681.347	11.75	21700000	2	3741	2	sp|P11021|BIP_HUMAN
APEEISAMVLTK	59.6	1287.67	12	-1.5	644.843	16.78	7090000	2	7054	1	sp|P11021|BIP_HUMAN
LSSEDKETMEK	59.53	1295.59	11	-3	648.801	11.43	3010000000	2	3535	80	sp|P11021|BIP_HUMAN
LTSNPENTVFDAKR	59.18	1590.8	14	2.1	796.409	14.09	92300000	2	5289	2	sp|P11021|BIP_HUMAN
NELESYAYSLKNQIGDKEK	59.15	2228.1	19	-5.1	743.702	16.82	14600000	2	7081	1	sp|P11021|BIP_HUMAN
VYEGERPLTK	59.11	1190.63	10	0.9	1191.64	9.73	19400000000	2	2421	54	sp|P11021|BIP_HUMAN
NQLTSNPENTVFDAKRLIGR	58.92	2272.19	20	1.7	569.056	16.58	3310000	2	6927	1	sp|P11021|BIP_HUMAN
VMEHFIKLYK	58.87	1306.71	10	-1	654.362	18.32	26200000	2	8058	3	sp|P11021|BIP_HUMAN
AKFEELNM(+15.99)DLFR	58.8	1527.74	12	-2	510.253	18.89	2370000000	2	8434	35	sp|P11021|BIP_HUMAN
AVVTVPAYFNDAQR	58.32	1549.79	14	-2.3	517.602	17.48	239000000	2	7512	2	sp|P11021|BIP_HUMAN
VTAEDKGTGNK	58.26	1118.56	11	0.4	373.86	7.01	14300000	2	1244	3	sp|P11021|BIP_HUMAN
GVFEVVATNGDTHLGGEDFDQR	58.2	2362.08	22	-3.8	788.365	17.88	4310000	2	7772	1	sp|P11021|BIP_HUMAN
QLTSNPENTVFDAKR	57.89	1718.86	15	0.7	573.961	13.55	188000000	2	4933	3	sp|P11021|BIP_HUMAN
PLTLGIETVGGVMTK	57.29	1514.84	15	1.4	758.427	19.21	10400000	2	8639	3	sp|P11021|BIP_HUMAN
VVTVPAYFNDAQR	57.18	1478.75	13	1.2	740.384	16.83	10400000	2	7092	1	sp|P11021|BIP_HUMAN
PTAAAIAYGLDKR	57.11	1345.74	13	1.6	449.586	14.25	107000000	2	5394	2	sp|P11021|BIP_HUMAN
VTHAVVTVPAYFNDAQRQATKDAGTIAGLNVMR	57.09	3513.81	33	-2.9	879.458	18.89	6670000	2	8431	1	sp|P11021|BIP_HUMAN
RALSSQHQAR	57.08	1152.61	10	0	385.211	7.06	732000	2	1276	1	sp|P11021|BIP_HUMAN
DAGTIAGLNVM(+15.99)R	56.99	1232.62	12	1.4	617.317	16.64	1990000000	2	6966	11	sp|P11021|BIP_HUMAN
FAEEDKKLK	56.94	1106.6	9	0.6	554.306	8.58	15600000	2	1676	4	sp|P11021|BIP_HUMAN
TRNELESYAYSLK	56.82	1572.78	13	-0.4	787.396	15.67	19200000	2	6327	3	sp|P11021|BIP_HUMAN
VEIIAN(+.98)DQGNR	56.37	1228.6	11	-0.3	1229.61	13.11	391000000	2	4646	3	sp|P11021|BIP_HUMAN:sp|P54652|HSP72_HUMAN:sp|P34931|HS71L_HUMAN:sp|P0DMV9|HS71B_HUMAN
ETAEAYLGKK	56.26	1108.58	10	0	370.533	10.78	2380000000	2	3102	4	sp|P11021|BIP_HUMAN
ELEEIVQPIISK	56.22	1396.78	12	-0.3	699.398	21.45	9440000000	2	10073	35	sp|P11021|BIP_HUMAN
TLGIETVGGVMTK	55.91	1304.7	13	-1.3	653.357	16.77	55800000	2	7053	1	sp|P11021|BIP_HUMAN
KETAEAYLGKK	55.79	1236.67	11	0.5	413.231	9.12	217000000	2	2017	4	sp|P11021|BIP_HUMAN
RVEIIANDQGNR	55.79	1383.72	12	-1.2	692.867	10.59	7700000	2	2979	1	sp|P11021|BIP_HUMAN
IFSTASDNQPTVTIK	55.76	1620.84	15	-0.1	811.425	15.18	12600000	2	6004	2	sp|P11021|BIP_HUMAN
HLLGTFDLTGIPPAPR	55.53	1703.94	16	-1.2	852.974	18.73	25600000	2	8327	2	sp|P11021|BIP_HUMAN
FSTASDNQPTVTIK	55.53	1507.75	14	0.8	754.884	13.81	10600000	2	5109	2	sp|P11021|BIP_HUMAN
NEPTAAAIAYGLDKR	55.33	1588.82	15	-0.6	795.417	16.97	348000000	2	7176	2	sp|P11021|BIP_HUMAN
KPYIQVDIGGGQTK	54.98	1502.81	14	0	501.944	13.58	4250000	2	4954	1	sp|P11021|BIP_HUMAN
LTPEEIERMVNDAEK	54.93	1772.86	15	1.6	591.962	19.49	10600000	2	8815	1	sp|P11021|BIP_HUMAN
ITITNDQNR	54.59	1073.55	9	-2.7	1074.55	10.46	19700000000	2	2896	22	sp|P11021|BIP_HUMAN
E(-18.01)TAEAYLGK	54.24	962.471	9	0	482.243	12.97	110000000	2	4552	4	sp|P11021|BIP_HUMAN
EWLESHQDADIEDFKAK	53.91	2059.95	17	0.5	687.657	16.49	24700000	2	6869	1	sp|P11021|BIP_HUMAN
SYVAFTPEGER	53.9	1254.59	11	-2.2	628.3	15.14	71500000	2	5981	1	sp|P11021|BIP_HUMAN
INEPTAAAIAYGLDKR	53.84	1701.9	16	-1	568.308	16.3	63800000	2	6738	3	sp|P11021|BIP_HUMAN
EFFNGKEPSR	53.76	1209.58	10	1.5	404.2	12.33	5190000000	2	4129	9	sp|P11021|BIP_HUMAN
WLESHQDADIEDFKAK	53.62	1930.91	16	-1	644.642	16.49	47900000	2	6863	1	sp|P11021|BIP_HUMAN
LIGDAAKNQLTSNPENTVFDAKR	53.04	2501.29	23	1.8	834.771	15.28	25700000	2	6072	1	sp|P11021|BIP_HUMAN
LSSEDKETM(+15.99)EK	52.56	1311.59	11	0.3	656.801	8.26	201000000	2	1574	12	sp|P11021|BIP_HUMAN
TSNPENTVFDAKR	52.43	1477.72	13	0.9	739.866	14.12	52100000	2	5310	1	sp|P11021|BIP_HUMAN
NQIGDKEKLGGK	51.78	1285.7	12	0	429.574	11.23	4200000	2	3399	1	sp|P11021|BIP_HUMAN
PSYVAFTPEGER	51.6	1351.64	12	-1.9	676.826	16.71	145000000	2	7012	2	sp|P11021|BIP_HUMAN
DPSVQQDIK	51.29	1028.51	9	-0.1	515.264	11.56	32200000	2	3620	1	sp|P11021|BIP_HUMAN
FEELNM(+15.99)DLFR	51.18	1328.61	10	-0.8	665.31	18.99	129000000	2	8498	5	sp|P11021|BIP_HUMAN
Q(-17.03)LTSNPENTVFDAKR	50.92	1701.83	15	-3.7	851.92	16.71	65300000	2	7013	1	sp|P11021|BIP_HUMAN
Q(-17.03)LTSNPENTVFDAK	50.89	1545.73	14	0.5	773.873	19.46	21600000	2	8795	1	sp|P11021|BIP_HUMAN
ETAEAYLGK	50.75	980.481	9	-0.3	491.248	13.13	1260000000	2	4655	14	sp|P11021|BIP_HUMAN
AAAIAYGLDKR	50.74	1147.63	11	-2.5	383.551	12.15	30400000	2	4011	2	sp|P11021|BIP_HUMAN
FEELNMDLFR	50.38	1312.61	10	1.1	657.314	21.54	595000000	2	10135	14	sp|P11021|BIP_HUMAN
KMKETAEAYLGK	49.91	1367.71	12	-2	684.862	11.35	2260000	2	3478	1	sp|P11021|BIP_HUMAN
FAPEEISAMVLTK	49.81	1434.74	13	-0.5	718.378	20.02	9380000	2	9154	1	sp|P11021|BIP_HUMAN
ASDNQPTVTIK	49.58	1172.6	11	-2.4	587.308	11.49	15100000	2	3568	1	sp|P11021|BIP_HUMAN
VC(+57.02)PLTLGIETVGGVMTK	49.38	1773.94	17	2.4	592.321	22.04	4470000	2	10456	1	sp|P11021|BIP_HUMAN
FLPFKVVEK	48.85	1105.65	9	-0.8	369.558	15.31	59600000	2	6090	3	sp|P11021|BIP_HUMAN
DTRNELESYAYSLK	48.84	1687.81	14	-3.6	844.907	17.47	0	2	7504	1	sp|P11021|BIP_HUMAN
ITITN(+.98)DQNR	48.8	1074.53	9	-0.7	538.272	11.54	780000000	2	3606	3	sp|P11021|BIP_HUMAN
AVVTVPAYFN(+.98)DAQR	48.7	1550.77	14	-2.1	776.392	17.95	11500000	2	7819	2	sp|P11021|BIP_HUMAN
TLGIETVGGVM(+15.99)TK	48.49	1320.7	13	1.1	661.356	15.18	13200000	2	6006	1	sp|P11021|BIP_HUMAN
VTHAVVTVPAYFNDAQ	48.43	1730.86	16	-0.5	866.438	17.57	7090000	2	7569	1	sp|P11021|BIP_HUMAN
ALSSQHQAR	48.19	996.51	9	0.6	499.263	7.07	1540000	2	1286	1	sp|P11021|BIP_HUMAN
Q(-17.03)IFSTASDNQPTVTIK	48.17	1731.87	16	2.2	866.943	20.31	1130000	2	9342	1	sp|P11021|BIP_HUMAN
NTVVPTKK	48.05	885.528	8	-1	443.771	11.45	12900000	2	3544	2	sp|P11021|BIP_HUMAN
NQLTSNPEN(+.98)TVFDAKR	47.98	1833.89	16	0	612.303	13.62	296000000	2	4985	1	sp|P11021|BIP_HUMAN
KETAEAYLGK	47.78	1108.58	10	-5	555.293	10.65	1990000000	2	3021	2	sp|P11021|BIP_HUMAN
LTPEEIER	47.74	985.508	8	-4	493.759	17.12	19900000000	2	7279	68	sp|P11021|BIP_HUMAN
PENTVFDAK	47.65	1019.49	9	0.2	510.753	12.44	36200000	2	4202	1	sp|P11021|BIP_HUMAN
SNPENTVFDAKR	47.59	1376.67	12	1	689.342	14.15	13400000	2	5328	2	sp|P11021|BIP_HUMAN
TAAAIAYGLDKR	47.49	1248.68	12	1.7	625.35	12.99	1750000	2	4566	1	sp|P11021|BIP_HUMAN
YVAFTPEGER	47.38	1167.56	10	3.7	584.788	14.47	77500000	2	5538	1	sp|P11021|BIP_HUMAN
FFN(+.98)GKEPSR	47.32	1081.52	9	-0.5	361.514	11.17	356000000	2	3362	6	sp|P11021|BIP_HUMAN
VTHAVVTVPAYFN	47.31	1416.74	13	-2.3	709.376	17.42	39200000	2	7471	2	sp|P11021|BIP_HUMAN
EFFNGK	47.06	740.349	6	-1.6	741.355	12.68	516000000	2	4358	2	sp|P11021|BIP_HUMAN
TTYSC(+57.02)VGVFK	46.9	1160.55	10	-2.7	581.283	15.16	4130000	2	5992	1	sp|P11021|BIP_HUMAN
LESYAYSLK	46.79	1072.54	9	-2.1	1073.55	17.36	27000000	2	7434	2	sp|P11021|BIP_HUMAN
PSVQQDIK	46.69	913.487	8	0	457.751	9.88	307000000	2	2514	1	sp|P11021|BIP_HUMAN
LSLVAAM(+15.99)LLLLSAAR	46.6	1556.93	15	0.6	779.474	24.4	3180000	2	11944	1	sp|P11021|BIP_HUMAN
VLEDSDLKK	46.55	1045.57	9	-0.9	1046.57	9.59	5920000000	2	2326	30	sp|P11021|BIP_HUMAN
M(+15.99)KLSLVAAM(+15.99)LLLLSAAR	46.32	1832.06	17	-0.4	611.695	22.01	4070000	2	10431	1	sp|P11021|BIP_HUMAN
TVPAYFNDAQR	45.93	1280.61	11	-2.9	641.313	14.78	10800000	2	5741	1	sp|P11021|BIP_HUMAN
EEIVQPIISK	45.83	1154.65	10	-1.1	578.334	15.14	6770000	2	5982	2	sp|P11021|BIP_HUMAN
LTRAKFEELNM(+15.99)DLFR	45.73	1897.97	15	-8.7	949.985	16.78	0	2	7056	1	sp|P11021|BIP_HUMAN
NKITITNDQNR	45.6	1315.68	11	0.9	658.85	9.17	1690000	2	2052	1	sp|P11021|BIP_HUMAN
VAAMLLLLSAAR	44.68	1227.74	12	-1	614.875	22.35	2090000	2	10655	2	sp|P11021|BIP_HUMAN
VMEHFIK	44.49	902.468	7	-1	903.475	12	10500000000	2	3908	31	sp|P11021|BIP_HUMAN
M(+42.01)LLLLSAAR	44.43	1028.61	9	-1.4	515.309	25.87	12800000	2	12870	1	sp|P11021|BIP_HUMAN
L(+42.01)LLSAAR	44.42	784.481	7	1.1	393.248	21.58	386000000	2	10158	3	sp|P11021|BIP_HUMAN
VLEDSDLK	44.22	917.471	8	-0.2	459.743	15.39	4240000000	2	6146	41	sp|P11021|BIP_HUMAN
VM(+15.99)EHFIK	44.1	918.463	7	-0.9	460.238	9.69	365000000	2	2388	4	sp|P11021|BIP_HUMAN
KDAGTIAGLNVMR	43.97	1344.72	13	0	449.247	14.74	1130000	2	5716	1	sp|P11021|BIP_HUMAN
TIAGLNVMR	43.88	973.538	9	-3.8	974.541	17.82	14900000	2	7735	3	sp|P11021|BIP_HUMAN
TPEEIER	43.6	872.424	7	0.4	873.432	12.8	271000000	2	4437	5	sp|P11021|BIP_HUMAN
PAYFNDAQR	43.57	1080.5	9	0.6	1081.51	15.73	309000000	2	6366	5	sp|P11021|BIP_HUMAN
AGTIAGLNVM(+15.99)R	43.44	1117.59	11	3.1	559.805	14.14	5200000	2	5323	1	sp|P11021|BIP_HUMAN
DNHLLGTFD	43.31	1030.47	9	-0.3	516.243	18.16	12600000	2	7954	1	sp|P11021|BIP_HUMAN
GINPDEAVAYGAAVQ	42.83	1473.71	15	1.2	737.863	18.42	46400000	2	8121	1	sp|P11021|BIP_HUMAN
MVNDAEK	42.69	805.364	7	-1.9	806.37	10.25	23800000	2	2759	8	sp|P11021|BIP_HUMAN
LIPRNTVVPTK	42.68	1236.76	11	-0.5	619.385	11.58	5400000	2	3629	1	sp|P11021|BIP_HUMAN
IPKIQQLVK	42.62	1065.69	9	1.5	533.854	13.38	90000000	2	4824	3	sp|P11021|BIP_HUMAN
VTHAVVTVPAY	42.38	1155.63	11	-1.1	578.821	15.21	7750000	2	6023	1	sp|P11021|BIP_HUMAN
KVYEGERPLTK	42.28	1318.72	11	0.4	660.37	9.08	2080000	2	1990	2	sp|P11021|BIP_HUMAN
GQTKTFAPEEISAMVLTK	42.17	1950.01	18	-5.1	976.009	27.45	406000	2	13884	1	sp|P11021|BIP_HUMAN
GTIAGLNVMR	42.15	1030.56	10	-3.6	516.285	15.84	52500000	2	6439	2	sp|P11021|BIP_HUMAN
KFEELNMDLFR	42.08	1440.71	11	0.2	721.361	18.77	14800000	2	8353	1	sp|P11021|BIP_HUMAN
ESYAYSLK	42.03	959.46	8	-2.7	960.465	17.25	43100000	2	7360	2	sp|P11021|BIP_HUMAN
NQPTVTIK	41.75	899.508	8	-2.8	900.512	10.61	28500000	2	2996	2	sp|P11021|BIP_HUMAN
DLTGIPPAPR	41.2	1035.57	10	1.3	518.794	15.27	15000000	2	6064	1	sp|P11021|BIP_HUMAN:sp|P54652|HSP72_HUMAN:sp|P34931|HS71L_HUMAN
N(+.98)ELESYAYSLK	41.19	1316.61	11	-3.6	659.312	18.23	209000000	2	8005	6	sp|P11021|BIP_HUMAN
NQIGDKEK	41.17	930.477	8	0.5	466.246	6.99	31300000	2	1229	4	sp|P11021|BIP_HUMAN
EFFN(+.98)GK	41.12	741.333	6	3.5	742.343	14.63	404000000	2	5641	8	sp|P11021|BIP_HUMAN
E(-18.01)FFNGK	40.73	722.339	6	-0.1	723.346	18.24	48000000	2	8007	2	sp|P11021|BIP_HUMAN
IIANDQGNR	40.51	999.51	9	-1.3	500.762	12.16	19700000	2	4012	1	sp|P11021|BIP_HUMAN:sp|P54652|HSP72_HUMAN:sp|P34931|HS71L_HUMAN:sp|P0DMV9|HS71B_HUMAN
IANDQGNR	40.32	886.426	8	-1.9	887.431	12.17	38500000	2	4021	2	sp|P11021|BIP_HUMAN:sp|P54652|HSP72_HUMAN:sp|P34931|HS71L_HUMAN:sp|P0DMV9|HS71B_HUMAN
MLLLLSAAR	40.31	986.595	9	0.2	987.602	18.68	159000000	2	8298	3	sp|P11021|BIP_HUMAN
YIQVDIGGGQ(+.98)TKTFAPEEISAM(+15.99)VLTK	40.3	2812.42	26	-6.2	938.475	18.42	5980000	2	8124	1	sp|P11021|BIP_HUMAN
STMKPVQK	40.27	917.5	8	0.3	459.758	7.07	18100000	2	1283	3	sp|P11021|BIP_HUMAN
FAEEDKK	39.81	865.418	7	0.4	433.716	6.98	213000000	2	1225	6	sp|P11021|BIP_HUMAN
M(+42.01)(+15.99)LLLLSAAR	39.72	1044.6	9	0.6	523.308	23.6	32900000	2	11439	1	sp|P11021|BIP_HUMAN
GTIAGLNVM(+15.99)R	39.61	1046.55	10	2.8	524.286	13.92	15400000	2	5180	1	sp|P11021|BIP_HUMAN
GINPDEAVAYGAA	39.56	1246.58	13	-0.5	1247.59	17.41	10300000	2	7465	1	sp|P11021|BIP_HUMAN
NTVVPTK	39.39	757.433	7	-0.4	379.724	9.06	1560000	2	1982	1	sp|P11021|BIP_HUMAN
FFNGKEPSR	39.23	1080.54	9	-2.2	361.185	11.87	175000000	2	3822	2	sp|P11021|BIP_HUMAN
M(+15.99)VNDAEK	38.92	821.359	7	0.2	411.687	7.01	5030000	2	1247	1	sp|P11021|BIP_HUMAN
VAFTPEGER	38.86	1004.49	9	0.2	503.254	12.56	29100000	2	4279	2	sp|P11021|BIP_HUMAN
EELNMDLFR	38.82	1165.54	9	0.2	583.779	19.49	8670000	2	8816	2	sp|P11021|BIP_HUMAN
EIVLVGGSTR	38.73	1029.58	10	2.3	515.799	14.31	25500000	2	5431	1	sp|P11021|BIP_HUMAN:sp|P54652|HSP72_HUMAN
EIVQPIISK	38.65	1025.61	9	-0.5	1026.62	18.17	9750000	2	7966	2	sp|P11021|BIP_HUMAN
LNMDLFR	38.65	907.459	7	-0.7	454.736	18.77	19600000	2	8351	2	sp|P11021|BIP_HUMAN
ELESYAYSLK	38.59	1201.59	10	-5.3	601.797	16.04	86400000	2	6567	1	sp|P11021|BIP_HUMAN
YEGERPLTK	38.06	1091.56	9	-0.6	546.788	9.69	4280000000	2	2390	5	sp|P11021|BIP_HUMAN
SEDKETMEK	38.03	1095.48	9	1.4	548.746	7.04	1140000	2	1263	1	sp|P11021|BIP_HUMAN
AFTPEGER	37.79	905.424	8	-4.1	453.717	16.87	24000000	2	7113	3	sp|P11021|BIP_HUMAN
N(+.98)KITITNDQNR	37.58	1316.67	11	-0.4	659.341	11.01	4150000	2	3254	1	sp|P11021|BIP_HUMAN
AYFNDAQR	37.58	983.446	8	-3.4	492.729	12.05	11200000	2	3943	1	sp|P11021|BIP_HUMAN
VTHAVVTVPAYFN(+.98)DAQRQ(+.98)ATK	37.47	2317.17	21	-4.3	773.394	27.33	1980000	2	13805	2	sp|P11021|BIP_HUMAN
SSEDKETMEK	37.44	1182.51	10	0.1	592.261	11.24	439000000	2	3405	6	sp|P11021|BIP_HUMAN
ADIEDFKAK	37.4	1035.52	9	-3.2	518.768	11.8	15100000	2	3778	1	sp|P11021|BIP_HUMAN
SHQDADIEDFKAK	36.98	1502.7	13	0.3	752.357	11.18	1350000	2	3367	1	sp|P11021|BIP_HUMAN
NQLTSNPENTVFD	36.89	1477.67	13	1.1	739.842	18.05	10400000	2	7886	2	sp|P11021|BIP_HUMAN
DAEKFAEEDKK	36.56	1308.62	11	-1.1	655.316	11.33	52900000	2	3462	2	sp|P11021|BIP_HUMAN
LIGDAAK	36.52	686.396	7	0.7	687.404	13.31	99900000	2	4777	1	sp|P11021|BIP_HUMAN:sp|P54652|HSP72_HUMAN:sp|P34931|HS71L_HUMAN:sp|P0DMV9|HS71B_HUMAN
LIPRNTVVPTKK	36.27	1364.85	12	0.1	455.957	9.72	6350000	2	2413	1	sp|P11021|BIP_HUMAN
IDEIVLVGGSTR	36.19	1257.69	12	0.9	629.854	16.66	28800000	2	6977	1	sp|P11021|BIP_HUMAN
TAEAYLGKK	35.96	979.534	9	0	490.774	10.78	27800000	2	3104	1	sp|P11021|BIP_HUMAN
AGLNVMR	35.74	759.406	7	-0.5	760.413	20.95	9760000	2	9754	2	sp|P11021|BIP_HUMAN
YFNDAQR	35.14	912.409	7	-1.4	913.415	15.89	36300000	2	6469	2	sp|P11021|BIP_HUMAN
AGTIAGLNVMR	35.08	1101.6	11	-3.2	551.804	15.88	43500000	2	6466	1	sp|P11021|BIP_HUMAN
EKFAEEDKK	35.03	1122.56	9	-1.7	562.284	11.33	18000000	2	3465	1	sp|P11021|BIP_HUMAN
ITPSYVAF	34.87	896.464	8	-0.3	897.471	20.02	26700000	2	9160	2	sp|P11021|BIP_HUMAN
DNHLLGTFDL	34.66	1143.56	10	0.1	572.785	21.88	1750000	2	10352	1	sp|P11021|BIP_HUMAN
EDKETMEK	34.61	1008.44	8	-2.4	505.228	8.86	4920000	2	1848	1	sp|P11021|BIP_HUMAN
NQ(+.98)IGDKEK	34.4	931.461	8	-1.9	466.737	8.15	1490000	2	1545	1	sp|P11021|BIP_HUMAN
KVTHAVVTVPA	34.17	1120.66	11	-1.3	374.56	10.95	2070000	2	3213	1	sp|P11021|BIP_HUMAN
NMDLFR	34.09	794.375	6	-0.6	795.381	18.71	94300000	2	8314	3	sp|P11021|BIP_HUMAN
M(+15.99)LLLLSAAR	33.91	1002.59	9	-3.2	502.3	17.03	8320000	2	7218	1	sp|P11021|BIP_HUMAN
ISAMVLTK	33.82	861.499	8	-4.3	862.503	20.74	7740000	2	9618	2	sp|P11021|BIP_HUMAN
GINPDEAVAYGA	33.57	1175.55	12	-2.9	588.778	17.39	8670000	2	7452	1	sp|P11021|BIP_HUMAN
N(+.98)TVVPTK	33.45	758.417	7	0	380.216	11.02	6180000	2	3264	1	sp|P11021|BIP_HUMAN
SSQHQAR	33.42	812.389	7	0.7	407.202	7.03	1140000	2	1259	1	sp|P11021|BIP_HUMAN
IINEPTAAAIAYGL	33.27	1415.77	14	0.1	708.89	22.4	7280000	2	10683	1	sp|P11021|BIP_HUMAN:sp|P54652|HSP72_HUMAN:sp|P34931|HS71L_HUMAN:sp|P17066|HSP76_HUMAN:sp|P0DMV9|HS71B_HUMAN
IAYGLDKR	33.02	934.524	8	-0.1	468.269	10.98	6330000	2	3238	1	sp|P11021|BIP_HUMAN
FN(+.98)GKEPSR	32.97	934.451	8	-0.7	468.232	13.47	1360000000	2	4885	6	sp|P11021|BIP_HUMAN
AEKFAEEDKK	32.58	1193.59	10	-2.1	597.802	11.35	20400000	2	3480	1	sp|P11021|BIP_HUMAN
PYIQVDIGGGQTK	32.57	1374.71	13	0.4	688.365	13.77	97400000	2	5077	4	sp|P11021|BIP_HUMAN
AIAYGLDKR	32.43	1005.56	9	0.1	503.788	11.42	28500000	2	3522	2	sp|P11021|BIP_HUMAN
DIGGGQTK	32.25	774.387	8	2.8	775.397	14.17	52200000	2	5341	1	sp|P11021|BIP_HUMAN
FNDAQR	32.08	749.346	6	3.1	750.355	14.46	54600000	2	5530	1	sp|P11021|BIP_HUMAN
EDSDLKK	31.95	833.413	7	0.5	834.421	9.54	146000000	2	2292	3	sp|P11021|BIP_HUMAN
EAYLGKK	31.95	807.449	7	-1.1	808.455	10.95	88600000	2	3217	4	sp|P11021|BIP_HUMAN
IINEPTAA	31.72	827.439	8	-1.3	828.445	13.2	32600000	2	4702	2	sp|P11021|BIP_HUMAN:sp|P54652|HSP72_HUMAN:sp|P34931|HS71L_HUMAN:sp|P17066|HSP76_HUMAN:sp|P0DMV9|HS71B_HUMAN
QPIISK	31.45	684.417	6	-2.1	685.423	14.8	38100000	2	5753	3	sp|P11021|BIP_HUMAN
ELNMDLFR	31.33	1036.5	8	-2.9	519.256	18.77	12900000	2	8352	1	sp|P11021|BIP_HUMAN
LVGGSTR	31.33	688.387	7	-0.3	689.394	18.56	15800000	2	8218	1	sp|P11021|BIP_HUMAN:sp|P54652|HSP72_HUMAN:sp|P34931|HS71L_HUMAN:sp|P17066|HSP76_HUMAN:sp|P0DMV9|HS71B_HUMAN
ITNDQNR	31.26	859.415	7	-3.4	430.713	10.48	23700000	2	2909	2	sp|P11021|BIP_HUMAN
ERIDTR	31.1	788.414	6	1.6	395.215	7.02	3960000	2	1253	1	sp|P11021|BIP_HUMAN
PEN(+.98)TVFDAKR	31.1	1176.58	10	9.6	589.302	10.65	5180000	2	3020	1	sp|P11021|BIP_HUMAN
IQQLVK	31.1	727.459	6	-1	728.466	10.3	59800000	2	2793	2	sp|P11021|BIP_HUMAN:sp|Q8TCS8|PNPT1_HUMAN
PIISK	30.91	556.358	5	0.2	557.366	18.07	117000000	2	7900	4	sp|P11021|BIP_HUMAN:sp|P54652|HSP72_HUMAN
M(+15.99)KLSLVAAMLLLLSAAR	30.71	1816.07	17	0.8	606.364	25.77	1070000	2	12812	2	sp|P11021|BIP_HUMAN
MVN(+.98)DAEK	30.69	806.348	7	-1.3	404.181	8.7	3520000	2	1752	1	sp|P11021|BIP_HUMAN
IDTRNELESYAY	30.4	1472.68	12	-1.4	737.345	17.14	22500000	2	7290	2	sp|P11021|BIP_HUMAN
IINEPTAAAIAY	30.39	1245.66	12	0.2	623.838	18.62	34700000	2	8254	2	sp|P11021|BIP_HUMAN:sp|P54652|HSP72_HUMAN:sp|P34931|HS71L_HUMAN:sp|P17066|HSP76_HUMAN:sp|P0DMV9|HS71B_HUMAN
SEDKETM(+15.99)EK	30.32	1111.47	9	0.5	556.743	7	6230000	2	1240	1	sp|P11021|BIP_HUMAN
TAEDK	30.31	562.26	5	0.7	563.268	7.01	5470000	2	1246	1	sp|P11021|BIP_HUMAN
SDIDEIVLVGGSTRIPK	30.17	1797.98	17	-8	899.992	17.66	8200000	2	7633	1	sp|P11021|BIP_HUMAN
FAEEDK	29.62	737.323	6	-0.6	369.669	9.06	0	2	1979	1	sp|P11021|BIP_HUMAN
FLPFK	29.35	650.379	5	2.7	651.388	18.47	448000000	2	8154	7	sp|P11021|BIP_HUMAN
EISAMVLTK	29.02	990.542	9	-0.5	496.278	15.44	5580000	2	6178	1	sp|P11021|BIP_HUMAN
AEAYLGK	28.99	750.391	7	-1.5	751.397	13.04	25100000	2	4598	2	sp|P11021|BIP_HUMAN
MEHFIK	28.88	803.4	6	-0.8	402.707	12.64	3560000000	2	4337	7	sp|P11021|BIP_HUMAN
FNGKEPSR	28.6	933.467	8	0.6	467.741	12.6	453000000	2	4310	2	sp|P11021|BIP_HUMAN
AYSLK	28.56	580.322	5	-5.6	581.326	17.3	10900000	2	7392	1	sp|P11021|BIP_HUMAN
SQIFSTA	28.46	752.37	7	-2	753.376	15.92	4480000	2	6493	1	sp|P11021|BIP_HUMAN
TAEDKGTGNK	28.35	1019.49	10	0.8	510.752	7	3440000	2	1238	1	sp|P11021|BIP_HUMAN
EAYLGK	28.32	679.354	6	-1.6	680.36	13.06	17700000	2	4609	2	sp|P11021|BIP_HUMAN
NILVFDLGGG	28.2	1003.53	10	3	1004.54	24.36	734000	2	11924	1	sp|P11021|BIP_HUMAN
E(-18.01)FFN(+.98)GK	28.18	723.323	6	-0.3	724.33	19.97	13400000	2	9123	2	sp|P11021|BIP_HUMAN
KTKPYIQVD	28.02	1090.6	9	-6.5	546.305	10.66	1610000	2	3028	1	sp|P11021|BIP_HUMAN
AEAYLGKK	28.01	878.486	8	0.4	440.25	10.15	90600000	2	2692	4	sp|P11021|BIP_HUMAN
ETMEK	27.66	636.279	5	-0.7	637.286	9.64	3500000	2	2361	1	sp|P11021|BIP_HUMAN:sp|Q9Y4I1|MYO5A_HUMAN
IGDAAK	27.57	573.312	6	-0.2	574.319	9.45	26000000	2	2232	1	sp|P11021|BIP_HUMAN:sp|P54652|HSP72_HUMAN:sp|P34931|HS71L_HUMAN:sp|P0DMV9|HS71B_HUMAN
PFKVVEK	27.51	845.501	7	-0.2	423.758	15.36	10600000	2	6126	1	sp|P11021|BIP_HUMAN
FTPEGER	27.45	834.387	7	-5.5	835.39	16.88	11100000	2	7125	2	sp|P11021|BIP_HUMAN
ERPLTK	27.43	742.434	6	-2.4	743.439	9.86	0	2	2507	1	sp|P11021|BIP_HUMAN
LEDSDLK	27.13	818.402	7	-1.7	819.408	11.9	181000000	2	3845	2	sp|P11021|BIP_HUMAN
GGGQTK	26.97	546.276	6	-2	547.282	11.99	168000000	2	3904	2	sp|P11021|BIP_HUMAN
SAMVLTK	26.95	748.415	7	-1.3	749.422	20.61	42500000	2	9534	1	sp|P11021|BIP_HUMAN
NDAEK	26.94	575.255	5	0.9	576.263	7.01	8640000	2	1245	1	sp|P11021|BIP_HUMAN
ITITND	26.85	675.344	6	2	676.352	13.24	16500000	2	4732	1	sp|P11021|BIP_HUMAN:sp|P54652|HSP72_HUMAN:sp|P34931|HS71L_HUMAN:sp|P17066|HSP76_HUMAN:sp|P0DMV9|HS71B_HUMAN
QQLVK	26.78	614.375	5	-0.5	615.382	10.18	11100000	2	2717	2	sp|P11021|BIP_HUMAN:sp|Q8TCS8|PNPT1_HUMAN
LLLSAAR	26.6	742.47	7	-1.4	743.476	13.11	1240000000	2	4640	4	sp|P11021|BIP_HUMAN
NGKEPSR	26.58	786.398	7	-1.4	394.206	12.11	175000000	2	3983	1	sp|P11021|BIP_HUMAN
DNHLLGTF	26.52	915.445	8	1	458.73	18.4	5720000	2	8110	1	sp|P11021|BIP_HUMAN
IQVDIGGGQTK	26.44	1114.6	11	0.7	558.307	28.55	57300000	2	14588	5	sp|P11021|BIP_HUMAN
VTHAVVTVPAYFNDAQ(+.98)RQ(+.98)ATKDAGTIAGLN	26.34	3129.57	30	-1	1044.2	27.82	6740000	2	14123	1	sp|P11021|BIP_HUMAN
AYGLDKR	26.15	821.439	7	0	411.727	11.46	13400000	2	3553	2	sp|P11021|BIP_HUMAN
LSAAR	26.13	516.302	5	-0.5	517.309	13.11	1050000000	2	4642	2	sp|P11021|BIP_HUMAN
E(-18.01)HFIK	26.01	654.349	5	-1.8	655.355	11.66	21600000	2	3684	1	sp|P11021|BIP_HUMAN
VYEGERPL	26.01	961.487	8	0.1	481.751	12.45	25200000	2	4210	2	sp|P11021|BIP_HUMAN
AEEDKK	25.88	718.35	6	0.6	360.182	7	11600000	2	1241	3	sp|P11021|BIP_HUMAN
E(-18.01)AYLGKK	25.26	789.438	7	1.4	395.727	10.86	70400000	2	3160	3	sp|P11021|BIP_HUMAN
TNDQNR	25.1	746.331	6	-0.6	747.338	10.39	185000000	2	2852	3	sp|P11021|BIP_HUMAN
GLNVMR	25.06	688.369	6	0.1	689.376	20.95	12600000	2	9755	1	sp|P11021|BIP_HUMAN
GGQTK	24.85	489.255	5	-3.3	490.26	12.03	10200000	2	3932	1	sp|P11021|BIP_HUMAN
KVTHAVVTVP	24.62	1049.62	10	0.2	525.819	11.29	8800000	2	3440	1	sp|P11021|BIP_HUMAN
LLLLSAAR	24.29	855.554	8	0.8	428.785	16.36	166000000	2	6779	1	sp|P11021|BIP_HUMAN
VLVGGSTR	24.01	787.455	8	-3	394.734	16.14	1030000	2	6638	1	sp|P11021|BIP_HUMAN:sp|P54652|HSP72_HUMAN:sp|P34931|HS71L_HUMAN:sp|P17066|HSP76_HUMAN:sp|P0DMV9|HS71B_HUMAN
EEKIEWLESHQDADIEDFKAK	23.98	2559.21	21	-1.2	640.81	16.89	5310000	2	7126	1	sp|P11021|BIP_HUMAN
Q(-17.03)PIISK	23.72	667.39	6	0.7	668.398	14.78	16100000	2	5744	1	sp|P11021|BIP_HUMAN
L(+42.01)LSAAR	23.61	671.397	6	-3.8	672.401	17.74	400000000	2	7682	1	sp|P11021|BIP_HUMAN
PRNTVVPTK	23.55	1010.59	9	-2.1	506.3	11.61	4520000	2	3649	1	sp|P11021|BIP_HUMAN
KFAEEDKK	23.43	993.513	8	-0.4	497.764	11.33	15500000	2	3463	1	sp|P11021|BIP_HUMAN
RITPSYVAFTPEGER	22.93	1721.87	15	0.8	861.945	15.22	15000000	2	6029	1	sp|P11021|BIP_HUMAN
IVQPIISK	22.91	896.569	8	-0.5	449.292	12.62	4950000	2	4320	1	sp|P11021|BIP_HUMAN
Q(-17.03)IGDKEK	22.73	799.408	7	-0.9	400.711	8.96	3560000	2	1913	1	sp|P11021|BIP_HUMAN
LEDSDLKK	22.7	946.497	8	0.1	474.256	9.56	1050000000	2	2302	1	sp|P11021|BIP_HUMAN
ITPSY	22.09	579.29	5	1.8	580.299	13.4	12400000	2	4839	1	sp|P11021|BIP_HUMAN
AMVLTK	22.04	661.383	6	-0.1	662.39	20.75	16100000	2	9624	1	sp|P11021|BIP_HUMAN
GERPLTK	21.62	799.455	7	-0.5	400.735	9.72	171000000	2	2410	1	sp|P11021|BIP_HUMAN
MDLFR	21.61	680.332	5	0.1	681.339	18.69	123000000	2	8299	1	sp|P11021|BIP_HUMAN
TFAPEEISAMVL	21.55	1306.65	12	0	654.331	24.6	2350000	2	12070	1	sp|P11021|BIP_HUMAN
NDQGNR	21.41	702.304	6	-4.8	703.308	12.99	8460000	2	4568	1	sp|P11021|BIP_HUMAN:sp|P54652|HSP72_HUMAN:sp|P34931|HS71L_HUMAN:sp|P17066|HSP76_HUMAN:sp|P0DMV9|HS71B_HUMAN
VYEGER	21.38	751.35	6	0.2	376.682	8.69	342000	2	1744	1	sp|P11021|BIP_HUMAN:sp|P54652|HSP72_HUMAN:sp|P34931|HS71L_HUMAN:sp|P17066|HSP76_HUMAN:sp|P0DMV9|HS71B_HUMAN
GDAAK	21.31	460.228	5	0.2	461.236	16.56	198000000	2	6912	1	sp|P11021|BIP_HUMAN:sp|P54652|HSP72_HUMAN:sp|P34931|HS71L_HUMAN:sp|P17066|HSP76_HUMAN:sp|P0DMV9|HS71B_HUMAN
PKIQQLVK	21.04	952.607	8	1.1	477.311	13.43	13600000	2	4856	1	sp|P11021|BIP_HUMAN
TFAPEEISA	20.93	963.455	9	-1	482.734	17.52	2280000	2	7537	1	sp|P11021|BIP_HUMAN
DKETMEK	20.9	879.401	7	-2	440.707	8.88	4750000	2	1863	1	sp|P11021|BIP_HUMAN
M(+15.99)EHFIK	20.77	819.395	6	-1.1	410.704	9.69	39200000	2	2393	1	sp|P11021|BIP_HUMAN
PPAPR	20.74	536.307	5	0.8	537.315	20.02	220000000	2	9156	1	sp|P11021|BIP_HUMAN:sp|P54652|HSP72_HUMAN:sp|P34931|HS71L_HUMAN:sp|P17066|HSP76_HUMAN:sp|P0DMV9|HS71B_HUMAN
EGERPLTK	20.73	928.498	8	0.7	465.257	10.04	1750000000	2	2617	1	sp|P11021|BIP_HUMAN
ITITNDQNRL	20.45	1186.63	10	0.7	594.323	13.77	2120000	2	5082	1	sp|P11021|BIP_HUMAN
EDSDLK	20.4	705.318	6	-2.5	706.323	12.06	356000000	2	3948	2	sp|P11021|BIP_HUMAN
DSDLKK	20.25	704.37	6	1	705.378	9.54	83100000	2	2293	1	sp|P11021|BIP_HUMAN
DAGTIAGL	20.15	716.37	8	1.3	717.379	19.21	12100000	2	8638	1	sp|P11021|BIP_HUMAN
TKPYIQVD	20.12	962.507	8	-0.8	482.26	13.05	17500000	2	4600	1	sp|P11021|BIP_HUMAN
PTEN
Peptide	-10lgP	Mass	Length	ppm	m/z	RT	Area	Fraction	Scan	#Spec	Accession
ADNDKEYLVLTLTK	87.99	1621.86	14	0.7	811.936	24.7	12400000	2	8322	2	sp|P60484|PTEN_HUMAN
AQEALDFYGEVR	68.88	1396.66	12	2.8	699.34	24.67	10500000	2	8306	1	sp|P60484|PTEN_HUMAN
NHLDYRPVALLFHK	65.62	1721.94	14	0.8	431.492	22.89	5660000	2	7252	2	sp|P60484|PTEN_HUMAN
TGVM(+15.99)IC(+57.02)AYLLHR	63.93	1448.73	12	0.7	483.916	24.25	2430000	2	8050	1	sp|P60484|PTEN_HUMAN
YFSPNFK	52.36	901.433	7	0.4	451.724	21.33	5850000	2	6338	1	sp|P60484|PTEN_HUMAN
KGVTIPSQR	51.64	984.572	9	0.8	493.293	14.61	2460000	2	2430	1	sp|P60484|PTEN_HUMAN
IYNLC(+57.02)AER	47.69	1037.5	8	1.5	519.756	19.71	3870000	2	5383	1	sp|P60484|PTEN_HUMAN
GVTIPSQR	40.76	856.477	8	0.5	429.246	16.95	12900000	2	3748	1	sp|P60484|PTEN_HUMAN
LYFTK	40.57	670.369	5	0.6	336.192	19.3	7260000	2	5142	1	sp|P60484|PTEN_HUMAN
LEGVYR	36.5	735.391	6	0.2	368.703	16.57	16100000	2	3529	1	sp|P60484|PTEN_HUMAN
FLDSK	30.74	608.317	5	-0.3	305.166	15.25	1750000	2	2766	1	sp|P60484|PTEN_HUMAN:sp|P46821|MAP1B_HUMAN
FLDSKHKNHYK	28.45	1415.73	11	0.9	472.918	11.7	1320000	2	1253	1	sp|P60484|PTEN_HUMAN
NNIDDVVR	25.24	943.472	8	0.9	472.744	18.42	6700000	2	4623	1	sp|P60484|PTEN_HUMAN
ZFP36
Peptide	-10lgP	Mass	Length	ppm	m/z	RT	Area	Fraction	Scan	#Spec	Accession
C(+57.02)HFIHNPSEDLAAPGHPPVLR	106.16	2363.16	21	0.9	591.798	21.1	1740000000	3	6409	10	sp|P26651|TTP_HUMAN
YKTELC(+57.02)HKFYLQGR	89.98	1841.92	14	-2.3	921.967	18.52	128000000	3	4934	4	sp|P26651|TTP_HUMAN
TPSVQSLGSDPDEYASSGSSLGGSDSPVFEAGVFAPPQPVAAPR	89.79	4317.03	44	2.5	1080.27	29.89	28700000	3	11460	3	sp|P26651|TTP_HUMAN
SC(+57.02)GWVPPPPGFAPLAPR	87.28	1804.91	17	0	602.643	27.99	2700000000	3	10426	16	sp|P26651|TTP_HUMAN
HFIHNPSEDLAAPGHPPVLR	86.61	2203.13	20	-0.2	551.789	20.69	97700000	3	6164	5	sp|P26651|TTP_HUMAN
LGPELSPSPTSPTATSTTPSR	85.76	2083.04	21	0.2	695.355	21.52	5010000000	3	6653	19	sp|P26651|TTP_HUMAN
C(+57.02)HFIHN(+.98)PSEDLAAPGHPPVLR	85.01	2364.14	21	1.4	592.044	21.55	90900000	3	6671	4	sp|P26651|TTP_HUMAN
RDPTPVC(+57.02)C(+57.02)PSC(+57.02)R	84.78	1503.64	12	1.6	502.221	14.82	2360000000	3	2737	6	sp|P26651|TTP_HUMAN
ATPISVWGPLGGLVR	82.8	1521.87	15	0.2	761.941	30.47	5320000000	3	11793	14	sp|P26651|TTP_HUMAN
TELC(+57.02)HKFYLQGR	82.02	1550.77	12	1.3	776.391	18.72	41100000	3	5056	3	sp|P26651|TTP_HUMAN
FIHNPSEDLAAPGHPPVLR	80.93	2066.07	19	1.7	689.698	21.17	23500000	3	6458	2	sp|P26651|TTP_HUMAN
LGPELSPSPTSPTATSTTPSRYK	80.44	2374.2	23	-2.3	792.406	20.27	5010000	3	5913	3	sp|P26651|TTP_HUMAN
RATPISVWGPLGGLVR	80.11	1677.97	16	-0.2	839.991	27.53	202000000	3	10176	6	sp|P26651|TTP_HUMAN
SPVFEAGVFAPPQPVAAPR	79.06	1936.02	19	2.8	969.02	26.86	30000000	3	9779	1	sp|P26651|TTP_HUMAN
C(+57.02)QFAHGLGELR	78.62	1286.62	11	-1.3	644.316	19.92	1080000000	3	5742	5	sp|P26651|TTP_HUMAN
NPSEDLAAPGHPPVLR	78.36	1668.86	16	0.9	835.437	20.33	8490000	3	5945	2	sp|P26651|TTP_HUMAN
IHNPSEDLAAPGHPPVLR	78.23	1919	18	0.9	640.675	20.01	9490000	3	5795	2	sp|P26651|TTP_HUMAN
LPLSPSAFSAAPGTPLAR	77.07	1751.96	18	0.8	876.986	26.56	65400000	3	9602	3	sp|P26651|TTP_HUMAN
RC(+57.02)HFIHNPSEDLAAPGHPPVLR	76.79	2519.26	22	-3.4	504.858	20.04	2110000	3	5808	1	sp|P26651|TTP_HUMAN
PDEYASSGSSLGGSDSPVFEAGVFAPPQPVAAPR	76.48	3345.58	34	-0.7	837.401	29.02	4030000	3	11033	3	sp|P26651|TTP_HUMAN
GSDSPVFEAGVFAPPQPVAAPR	75.63	2195.1	22	0.9	1098.56	27.55	213000	3	10185	1	sp|P26651|TTP_HUMAN
HGGTESSPGWGSSGPWSLSPSDSSPSGVTSR	74.16	3029.34	31	1.2	1010.79	24.67	562000	3	8504	1	sp|P26651|TTP_HUMAN
C(+57.02)Q(+.98)FAHGLGELR	74.09	1287.6	11	0.4	644.809	21.9	78600000	3	6877	3	sp|P26651|TTP_HUMAN
GGSDSPVFEAGVFAPPQPVAAPR	73.43	2252.12	23	-0.3	1127.07	27.51	71500	3	10166	1	sp|P26651|TTP_HUMAN
VFEAGVFAPPQPVAAPR	72.93	1751.94	17	2.1	876.977	26.11	4090000	3	9333	1	sp|P26651|TTP_HUMAN
VPVPSDHGGTESSPGWGSSGPWSLSPSDSSPSGVTSR	72.66	3623.64	37	-1	1208.89	25.43	7760000	3	8922	1	sp|P26651|TTP_HUMAN
STSLVEGRSC(+57.02)GWVPPPPGFAPLAPR	72.17	2634.34	25	2.9	879.122	28.79	755000	3	10901	1	sp|P26651|TTP_HUMAN
PSEDLAAPGHPPVLR	71.62	1554.82	15	1.6	519.28	19.82	46200000	3	5683	1	sp|P26651|TTP_HUMAN
DPTPVC(+57.02)C(+57.02)PSC(+57.02)R	71.4	1347.54	11	0	674.776	17.11	51200000	3	4092	2	sp|P26651|TTP_HUMAN
Q(-17.03)SISFSGLPSGR	69.03	1217.6	12	0.5	609.81	27.53	1230000000	3	10172	3	sp|P26651|TTP_HUMAN
ELSPSPTSPTATSTTPSR	67.91	1815.88	18	-1.6	908.948	18.23	133000	3	4758	1	sp|P26651|TTP_HUMAN
GSSGPWSLSPSDSSPSGVTSR	67.89	2033.93	21	1.5	1017.97	23.61	28800000	3	7867	2	sp|P26651|TTP_HUMAN
VFAPPQPVAAPR	67.51	1248.7	12	-0.7	625.356	21.34	31000000	3	6558	1	sp|P26651|TTP_HUMAN
PELSPSPTSPTATSTTPSR	67.02	1912.94	19	0.1	957.476	19.01	2200000	3	5235	1	sp|P26651|TTP_HUMAN
E(-18.01)DLAAPGHPPVLR	66.91	1352.72	13	0.1	677.367	22.62	16700000	3	7308	1	sp|P26651|TTP_HUMAN
LAAPGHPPVLR	66.59	1126.66	11	0.1	376.561	18.24	141000000	3	4763	5	sp|P26651|TTP_HUMAN
PISVWGPLGGLVR	65.92	1349.78	13	0.6	675.899	30.92	1870000	3	12033	3	sp|P26651|TTP_HUMAN
VPPPPGFAPLAPR	65.9	1314.74	13	0.4	439.256	24.18	378000000	3	8209	8	sp|P26651|TTP_HUMAN
LSPSPTSPTATSTTPSR	65.8	1686.84	17	-0.2	844.428	17.3	2240000	3	4196	1	sp|P26651|TTP_HUMAN
E(-18.01)AGVFAPPQPVAAPR	64.75	1487.79	15	1.5	744.903	26.89	3080000	3	9797	1	sp|P26651|TTP_HUMAN
AAPGHPPVLR	63.94	1013.58	10	0.5	507.796	20.44	2970000	3	6014	3	sp|P26651|TTP_HUMAN
PTPVC(+57.02)C(+57.02)PSC(+57.02)R	63.87	1232.51	10	-1.7	617.261	17.91	370000000	3	4570	4	sp|P26651|TTP_HUMAN
HPKYKTELC(+57.02)HK	62.87	1439.73	11	0.2	480.919	11.68	2320000	3	1242	1	sp|P26651|TTP_HUMAN
GWVPPPPGFAPLAPR	61.69	1557.85	15	0.5	779.931	27.6	29400000	3	10216	1	sp|P26651|TTP_HUMAN
QSISFSGLPSGR	61.24	1234.63	12	-0.2	618.322	23.54	2370000000	3	7822	9	sp|P26651|TTP_HUMAN
DSPVFEAGVFAPPQPVAAPR	60.72	2051.05	20	4.3	1026.54	28.46	411000	3	10707	1	sp|P26651|TTP_HUMAN
SLSPSDSSPSGVTSR	60.63	1462.69	15	0.3	732.352	17.59	245000000	3	4374	3	sp|P26651|TTP_HUMAN
TPVC(+57.02)C(+57.02)PSC(+57.02)R	60.05	1135.46	9	0.7	568.736	14.37	3220000	3	2464	1	sp|P26651|TTP_HUMAN
APGHPPVLR	60.03	942.54	9	0.5	315.187	14.67	2990000	3	2643	1	sp|P26651|TTP_HUMAN
LPGRSTSLVEGR	59.71	1270.7	12	-0.1	424.574	16.92	22600000	3	3973	4	sp|P26651|TTP_HUMAN
SEDLAAPGHPPVLR	58.65	1457.76	14	-0.8	729.888	19.68	1420000	3	5599	1	sp|P26651|TTP_HUMAN
LGPELSPSPTSPTAT	58.47	1453.73	15	0.9	727.873	24.07	2480000	3	8146	1	sp|P26651|TTP_HUMAN
GVFAPPQPVAAPR	58.38	1305.72	13	-0.1	653.867	22.45	5470000	3	7206	1	sp|P26651|TTP_HUMAN
QFAHGLGELR	58.29	1126.59	10	-1.9	564.3	19.4	42800000	3	5469	3	sp|P26651|TTP_HUMAN
WVPPPPGFAPLAPR	58.27	1500.82	14	1	751.42	27.16	2080000	3	9959	1	sp|P26651|TTP_HUMAN
GPELSPSPTSPTATSTTPSR	58.15	1969.96	20	0	985.987	19.12	5540000	3	5299	1	sp|P26651|TTP_HUMAN
YKTELC(+57.02)HK	58.11	1077.53	8	-0.9	360.183	13.32	336000000	3	1908	11	sp|P26651|TTP_HUMAN
SAAPGTPLAR	57.78	939.514	10	0.7	470.764	16.08	396000000	3	3463	2	sp|P26651|TTP_HUMAN
SGPWSLSPSDSSPSGVTSR	57.64	1889.88	19	3.3	945.948	23.73	2660000	3	7944	1	sp|P26651|TTP_HUMAN
SSGPWSLSPSDSSPSGVTSR	57.26	1976.91	20	-0.2	989.461	23.73	1460000	3	7941	1	sp|P26651|TTP_HUMAN
TPISVWGPLGGLVR	56.49	1450.83	14	1.1	726.423	30.5	5670000	3	11813	1	sp|P26651|TTP_HUMAN
PSPTSPTATSTTPSR	56.02	1486.73	15	2	744.372	15.33	299000	3	3016	1	sp|P26651|TTP_HUMAN
AFSAAPGTPLAR	55.29	1157.62	12	0.4	579.817	20.69	24600000	3	6163	1	sp|P26651|TTP_HUMAN
GFAPLAPR	55.27	827.465	8	0.7	414.74	20.9	2250000	3	6289	1	sp|P26651|TTP_HUMAN
PPPGFAPLAPR	55.16	1118.62	11	0.3	560.319	23.02	2180000	3	7521	1	sp|P26651|TTP_HUMAN
SPTSPTATSTTPSR	55.11	1389.67	14	0.6	695.845	14.55	2570000	3	2571	1	sp|P26651|TTP_HUMAN
PPGFAPLAPR	55.11	1021.57	10	0.7	511.793	22.62	2770000	3	7310	1	sp|P26651|TTP_HUMAN
YKTELC(+57.02)RTFSESGR	54.66	1732.82	14	1.8	578.615	17.9	2910000	3	4562	1	sp|P26651|TTP_HUMAN
TSPPPPGLAGPSLSSSSFSPSSSPPPPGDLPLSPSAFSAAPGTPLAR	54.52	4424.22	47	-0.1	1107.06	30.32	14600000	3	11707	3	sp|P26651|TTP_HUMAN
C(+57.02)GWVPPPPGFAPLAPR	54.51	1717.88	16	6.3	859.951	33.86	413000	3	13550	2	sp|P26651|TTP_HUMAN
GSDSPVFEAGVFAPPQ(+.98)PVAAPR	54.47	2196.09	22	9	1099.06	27.48	0	3	10146	1	sp|P26651|TTP_HUMAN
DLAAPGHPPVLR	54.36	1241.69	12	1.6	414.904	20.07	523000	3	5821	1	sp|P26651|TTP_HUMAN
SPTATSTTPSR	54.17	1104.54	11	0.3	553.278	11.67	7730000	3	1236	1	sp|P26651|TTP_HUMAN
TELC(+57.02)RTFSESGR	53.8	1441.66	12	-1	721.837	19.59	434000	3	5557	1	sp|P26651|TTP_HUMAN
RQSISFSGLPSGR	53.77	1390.73	13	0.5	696.374	20.63	33300000	3	6126	2	sp|P26651|TTP_HUMAN
STSLVEGR	53.15	847.44	8	-0.8	424.727	19.27	7060000000	3	5389	11	sp|P26651|TTP_HUMAN
DSSPSGVTSR	53.05	991.457	10	1.6	496.737	13.06	2310000	3	1778	1	sp|P26651|TTP_HUMAN
SVWGPLGGLVR	52.65	1139.65	11	0.4	570.83	28.24	5860000	3	10579	2	sp|P26651|TTP_HUMAN
PTSPTATSTTPSR	51.86	1302.64	13	-1.7	652.327	13.94	1910000	3	2233	1	sp|P26651|TTP_HUMAN
RLPIFNR	51.53	914.545	7	1.5	305.856	20.42	11700000000	3	5999	29	sp|P26651|TTP_HUMAN
AGVFAPPQPVAAPR	51.49	1376.76	14	-0.9	689.385	22.59	1750000	3	7290	1	sp|P26651|TTP_HUMAN
EDLAAPGHPPVLR	51.07	1370.73	13	1.1	686.373	19.79	1830000	3	5667	1	sp|P26651|TTP_HUMAN
AAPGTPLAR	50.37	852.482	9	0.8	427.248	15.77	3560000	3	3274	1	sp|P26651|TTP_HUMAN
APPQPVAAPR	49.78	1002.56	10	0.5	502.288	15.87	13000000	3	3335	1	sp|P26651|TTP_HUMAN
Q(-17.03)FAHGLGELR	49.09	1109.56	10	0.5	555.788	24.24	29800000	3	8245	2	sp|P26651|TTP_HUMAN
KC(+57.02)QFAHGLGELR	48.91	1414.71	12	0.7	472.579	18.22	1920000	3	4749	1	sp|P26651|TTP_HUMAN
YKTELC(+57.02)R	48.78	968.475	7	0.4	323.832	14.89	6350000000	3	2779	17	sp|P26651|TTP_HUMAN
PPQPVAAPR	48.62	931.524	9	4	466.771	15.35	160000	3	3024	1	sp|P26651|TTP_HUMAN
LSPSDSSPSGVTSR	48.36	1375.66	14	1.8	688.837	16.75	4540000	3	3874	1	sp|P26651|TTP_HUMAN
LSLSPDVPVPSDHGGTESSPGWGSSGPWSLSPSDSSPSGVTSR	48.19	4235.95	43	-1.4	1412.99	27.89	9190000	3	10367	1	sp|P26651|TTP_HUMAN
FAHGLGELR	47.98	998.53	9	0.5	333.851	18.79	11300000	3	5099	2	sp|P26651|TTP_HUMAN
FEAGVFAPPQPVAAPR	47.28	1652.87	16	0.8	827.442	25.36	427000	3	8882	1	sp|P26651|TTP_HUMAN
Q(-17.03)SISFSGLPSGRR	47.23	1373.71	13	-0.4	687.86	24.38	13800000	3	8329	1	sp|P26651|TTP_HUMAN
RATPISVWGPLGGL	46.14	1422.8	14	0.8	712.407	30.28	297000	3	11685	1	sp|P26651|TTP_HUMAN
RDPTPVC(+57.02)C(+57.02)PS	45.64	1187.51	10	1.4	594.761	15.94	10800000	3	3377	1	sp|P26651|TTP_HUMAN
LLSLSPDVPVPSDHGGTESSPGWGSSGPWSLSPSDSSPSGVTSR	45.5	4349.04	44	-0.6	1450.69	28.79	525000	3	10900	1	sp|P26651|TTP_HUMAN
ISFSGLPSGR	45.48	1019.54	10	1.4	510.778	22.88	8420000	3	7457	1	sp|P26651|TTP_HUMAN
C(+57.02)PYGSR	45.43	738.312	6	-0.9	370.163	11.66	9180000	3	1228	1	sp|P26651|TTP_HUMAN
HNPSEDLAAPGHPPVLR	44.56	1805.92	17	0	602.98	19.03	4390000	3	5242	1	sp|P26651|TTP_HUMAN
RRLPIFNR	44.3	1070.65	8	1.3	357.89	17.87	1160000	3	4540	1	sp|P26651|TTP_HUMAN
TSPTATSTTPSR	44.27	1205.59	12	2.2	603.803	12.66	404000	3	1597	1	sp|P26651|TTP_HUMAN
PGHPPVLR	43.79	871.503	8	3	436.76	21.76	866000	3	6797	1	sp|P26651|TTP_HUMAN
TFSESGR	43.62	782.356	7	-0.1	392.185	13.75	631000000	3	2129	7	sp|P26651|TTP_HUMAN
SPSDSSPSGVTSR	42.74	1262.57	13	5.5	632.298	14.01	3990000	3	2276	1	sp|P26651|TTP_HUMAN
APGTPLAR	42.53	781.445	8	-0.3	391.729	16.27	5370000	3	3579	2	sp|P26651|TTP_HUMAN
HKFYLQGR	41.93	1047.56	8	0.8	350.195	14.98	1030000	3	2832	1	sp|P26651|TTP_HUMAN
FYLQGR	41.56	782.408	6	0.1	392.211	19.34	5250000000	3	5432	19	sp|P26651|TTP_HUMAN
RLPIFN	41.2	758.444	6	-0.1	380.229	23.81	14300000	3	7990	3	sp|P26651|TTP_HUMAN
KFYLQGR	41.2	910.502	7	0.5	456.259	16.98	2460000	3	4012	1	sp|P26651|TTP_HUMAN
LPIFNR	40.95	758.444	6	-0.7	380.229	22.13	178000000	3	7014	3	sp|P26651|TTP_HUMAN
RDPTPVC(+57.02)C(+57.02)PSC(+57.02)RR	40.82	1659.74	13	0.2	554.254	13.47	3570000	3	1976	1	sp|P26651|TTP_HUMAN
RLPIFN(+.98)R	40.77	915.529	7	0.3	306.184	21.14	81500000	3	6436	2	sp|P26651|TTP_HUMAN
SISFSGLPSGR	40.49	1106.57	11	0.7	554.294	23.2	20200000	3	7626	1	sp|P26651|TTP_HUMAN
LSPDVPVPSDHGGTESSPGWGSSGPWSLSPSDSSPSGVTSR	40.2	4035.84	41	-0.9	1346.28	26.56	500000	3	9598	1	sp|P26651|TTP_HUMAN
RDPTPVC(+57.02)C(+57.02)P	39.87	1100.47	9	-1.1	551.244	16.74	2570000	3	3869	1	sp|P26651|TTP_HUMAN
RATPISVWGPL	39.11	1195.67	11	0.7	598.843	27.56	5900000	3	10194	1	sp|P26651|TTP_HUMAN
FAPLAPR	38.4	770.444	7	-3	386.228	19.56	2900000	3	5541	1	sp|P26651|TTP_HUMAN
LGPELSPSPTSPTATSTTPSRYKTELC(+57.02)R	38.27	3033.51	28	1.3	1012.18	21	1070000	3	6354	1	sp|P26651|TTP_HUMAN
LSPSAFSAAPGTPLAR	38.08	1541.82	16	2.8	771.919	24	504000	3	8100	1	sp|P26651|TTP_HUMAN
TELC(+57.02)HK	37.98	786.369	6	-0.7	394.192	11.66	5480000	3	1229	1	sp|P26651|TTP_HUMAN
WGPLGGLVR	37.56	953.545	9	0.3	477.78	26.28	848000	3	9431	1	sp|P26651|TTP_HUMAN
RDPTPVC(+57.02)	36.37	843.391	7	0.5	422.703	14.1	7070000	3	2327	1	sp|P26651|TTP_HUMAN
FYLQ(+.98)GR	36.03	783.391	6	8.6	392.706	20.32	15600000	3	5939	1	sp|P26651|TTP_HUMAN
TSLVEGR	35.52	760.408	7	1	381.212	15.39	13700000	3	3047	2	sp|P26651|TTP_HUMAN
YKTELC(+57.02)H	34.56	949.433	7	0.3	475.724	14	601000	3	2268	1	sp|P26651|TTP_HUMAN
PGTPLAR	34.41	710.408	7	1	356.211	14.29	3470000	3	2420	2	sp|P26651|TTP_HUMAN
FYLQGRC(+57.02)PYGSR	34.35	1502.71	12	-0.8	752.361	19.77	834000	3	5651	1	sp|P26651|TTP_HUMAN
RATPISV	33.79	742.434	7	-0.2	372.224	17.77	9040000	3	4480	1	sp|P26651|TTP_HUMAN
GPLGGLVR	32.51	767.465	8	-0.4	384.74	21.13	132000000	3	6430	3	sp|P26651|TTP_HUMAN
TELC(+57.02)R	31.98	677.317	5	0.3	339.666	12.19	37100000	3	1431	4	sp|P26651|TTP_HUMAN
C(+57.02)HFIHNPSED	31.88	1254.51	10	-2	628.26	16.09	1410000	3	3469	1	sp|P26651|TTP_HUMAN
RTFSESGR	31.49	938.457	8	-0.7	470.235	13.96	1330000	3	2247	1	sp|P26651|TTP_HUMAN
RSTSLVEGR	31.27	1003.54	9	0	502.778	12.62	2460000	3	1579	2	sp|P26651|TTP_HUMAN
LGPELSPSPTSPTA	28.48	1352.68	14	4.7	677.352	24.14	2160000	3	8187	1	sp|P26651|TTP_HUMAN
SGLPSGR	28.42	672.356	7	-0.4	337.185	13.44	10200000	3	1964	2	sp|P26651|TTP_HUMAN
GLGELR	27.79	643.365	6	1.7	322.69	17.97	75100000	3	4603	2	sp|P26651|TTP_HUMAN
RLPIFN(+.98)	24.9	759.428	6	0.3	380.721	24.74	680000	3	8547	1	sp|P26651|TTP_HUMAN
YKTELC(+57.02)HKF	24.58	1224.6	9	0.3	613.306	16.24	2220000	3	3561	2	sp|P26651|TTP_HUMAN
Q(-17.03)SISFSGLPSG	23.82	1061.5	11	1.5	531.76	33.98	1060000	3	13614	1	sp|P26651|TTP_HUMAN
YLQGR	23.77	635.339	5	0.2	318.677	12.29	3550000	3	1462	2	sp|P26651|TTP_HUMAN
PLGGLVR	23.59	710.444	7	0.2	356.229	19.75	6300000	3	5638	1	sp|P26651|TTP_HUMAN
PIFNR	23.49	645.36	5	-0.5	323.687	21.95	2580000	3	6908	2	sp|P26651|TTP_HUMAN
QANRHPK	23.24	849.457	7	-0.1	425.736	7.39	1610000	3	439	3	sp|P26651|TTP_HUMAN
RTSPPPPGLAGPSL	22.45	1345.74	14	-2.2	673.874	21.96	351000	3	6913	1	sp|P26651|TTP_HUMAN
KTELC(+57.02)R	22.09	805.412	6	1.4	403.714	14.04	5490000	3	2295	1	sp|P26651|TTP_HUMAN
APLAPR	21.83	623.375	6	0.3	312.695	13.44	11600000	3	1962	1	sp|P26651|TTP_HUMAN
TELC(+57.02)HKF	21.55	933.438	7	0.6	467.726	15.78	881000	3	3278	1	sp|P26651|TTP_HUMAN
IHN(+.98)PSEDLAAPGHPPVLR	21.45	1919.99	18	9.6	641.009	19.83	184000	3	5692	1	sp|P26651|TTP_HUMAN
YGAKC(+57.02)QFAH	20.69	1080.48	9	2.8	541.249	14.41	387000	3	2491	1	sp|P26651|TTP_HUMAN
Q(-17.03)ANRHPK	20.58	832.43	7	0.5	417.223	8.22	2580000	3	592	1	sp|P26651|TTP_HUMAN
ZC3HAV1
Peptide	-10lgP	Mass	Length	ppm	m/z	RT	Area	Fraction	Scan	#Spec	Accession
E(-18.01)HGLNPDVVQNIQDIC(+57.02)NSK	97.44	2161.02	19	-0.2	1081.52	26.01	49700000	4	9171	6	sp|Q7Z2W4|ZCCHV_HUMAN
EHGLNPDVVQNIQDIC(+57.02)NSK	97.02	2179.03	19	-0.2	1090.52	24.45	1100000000	4	8241	9	sp|Q7Z2W4|ZCCHV_HUMAN
KN(+.98)SNVDSSYLESLYQSC(+57.02)PR	95.2	2247.01	19	0.9	1124.51	25.2	5570000	4	8692	1	sp|Q7Z2W4|ZCCHV_HUMAN
SGTQDIQPGPLFNNNADGVATDITSTR	94.94	2788.33	27	-0.4	1395.17	26.67	794000000	4	9567	6	sp|Q7Z2W4|ZCCHV_HUMAN
VDDHDSEEIC(+57.02)LDHLC(+57.02)K	93.68	1983.83	16	-0.4	992.922	20.41	1470000000	4	5863	8	sp|Q7Z2W4|ZCCHV_HUMAN
AYVESIC(+57.02)SNNFDSFLHETHENK	92.82	2640.16	22	1.1	661.047	24.48	280000000	4	8262	4	sp|Q7Z2W4|ZCCHV_HUMAN
FLENGSQEDLLHGNPGSTYLASNSTSAPNWK	92.56	3333.55	31	-1.6	1112.19	25.73	252000000	4	9007	2	sp|Q7Z2W4|ZCCHV_HUMAN
NSNVDSSYLESLYQSC(+57.02)PR	92.51	2117.93	18	1.3	1059.97	26.18	452000000	4	9274	6	sp|Q7Z2W4|ZCCHV_HUMAN
DRFFQGSQEFLASASASAER	92.32	2203.03	20	1.8	1102.52	26.06	24200000	4	9202	2	sp|Q7Z2W4|ZCCHV_HUMAN
KNSNVDSSYLESLYQSC(+57.02)PR	92.1	2246.03	19	0	1124.02	23.88	120000000	4	7903	3	sp|Q7Z2W4|ZCCHV_HUMAN
AYVESIC(+57.02)SNNFDSFLHETHENKYGK	92.05	2988.33	25	-0.4	748.091	23.51	1460000000	4	7688	14	sp|Q7Z2W4|ZCCHV_HUMAN
FFQGSQEFLASASASAER	91.51	1931.9	18	-0.1	966.958	34.77	158000000	4	12966	24	sp|Q7Z2W4|ZCCHV_HUMAN
SGTQDIQPGPLFN(+.98)NNADGVATDITSTR	90.48	2789.31	27	1.9	1395.66	27.1	175000000	4	9810	2	sp|Q7Z2W4|ZCCHV_HUMAN
SGTQDIQPGPLFNNN(+.98)ADGVATDITSTR	89.59	2789.31	27	0.9	930.778	27.5	175000000	4	10034	3	sp|Q7Z2W4|ZCCHV_HUMAN
EHGLNPDVVQNIQDIC(+57.02)NSKHMQK	88.53	2703.29	23	4.8	676.832	21.6	1210000	4	6577	1	sp|Q7Z2W4|ZCCHV_HUMAN
N(+.98)SNVDSSYLESLYQSC(+57.02)PR	88.53	2118.92	18	-0.5	1060.46	27.46	30100000	4	10013	3	sp|Q7Z2W4|ZCCHV_HUMAN
GYC(+57.02)NPGIHLC(+57.02)SVGSYTINFR	88.16	2314.06	20	-3.3	1158.03	25.98	12000000	4	9159	6	sp|Q7Z2W4|ZCCHV_HUMAN
LSTPSSVTKPANSVFTTK	87.14	1863.99	18	0.6	933.005	20	2580000000	4	5628	7	sp|Q7Z2W4|ZCCHV_HUMAN
AYVESIC(+57.02)SN(+.98)NFDSFLHETHENKYGK	86.87	2989.32	25	4.1	748.34	23.96	112000000	4	7945	3	sp|Q7Z2W4|ZCCHV_HUMAN
KYKLSEIHHLHPEYVR	86.24	2048.1	16	1.2	513.032	18.54	52600000	4	4784	6	sp|Q7Z2W4|ZCCHV_HUMAN
YKLSEIHHLHPEYVR	86.06	1920	15	-0.3	961.007	18.55	907000000	4	4789	13	sp|Q7Z2W4|ZCCHV_HUMAN
FLEN(+.98)GSQEDLLHGNPGSTYLASNSTSAPNWK	85.49	3334.54	31	1.3	1112.52	26.64	269000000	4	9547	2	sp|Q7Z2W4|ZCCHV_HUMAN
NSN(+.98)VDSSYLESLYQSC(+57.02)PR	85.43	2118.92	18	1.1	1060.47	29.43	1210000	4	10984	2	sp|Q7Z2W4|ZCCHV_HUMAN
VALVN(+.98)DSLSDVTSTTSSR	85.27	1851.91	18	2.2	926.962	24.99	66500000	4	8566	1	sp|Q7Z2W4|ZCCHV_HUMAN
KIENSELLDKFTWK	84.98	1749.93	14	-0.4	875.972	24.1	447000000	4	8031	6	sp|Q7Z2W4|ZCCHV_HUMAN
EHGLNPDVVQNIQ(+.98)DIC(+57.02)NSK	84.49	2180.02	19	0.9	1091.02	25.18	3450000	4	8678	2	sp|Q7Z2W4|ZCCHV_HUMAN
TSSVSLTATFRPQEDFC(+57.02)FLSSK	84.38	2507.2	22	0.6	836.741	27.39	24300000	4	9979	7	sp|Q7Z2W4|ZCCHV_HUMAN
AYVESIC(+57.02)SN(+.98)NFDSFLHETHENK	84.31	2641.14	22	3.7	881.39	24.92	28100000	4	8525	3	sp|Q7Z2W4|ZCCHV_HUMAN
DAIYSHKNC(+57.02)PYDAK	83.81	1680.76	14	3.6	841.389	15.59	7490000	4	3075	2	sp|Q7Z2W4|ZCCHV_HUMAN
LSEIHHLHPEYVR	83.7	1628.84	13	0.5	815.429	17	5480000000	4	3900	32	sp|Q7Z2W4|ZCCHV_HUMAN
HGLNPDVVQNIQDIC(+57.02)NSK	83.11	2049.99	18	-2	1026	23.72	230000	4	7813	1	sp|Q7Z2W4|ZCCHV_HUMAN
VALVNDSLSDVTSTTSSR	83.1	1850.92	18	2	926.47	24.55	1320000000	4	8301	13	sp|Q7Z2W4|ZCCHV_HUMAN
NVVM(+15.99)FVAQVLVGK	82.8	1418.8	13	0.3	710.405	33.49	357000000	4	12551	9	sp|Q7Z2W4|ZCCHV_HUMAN
FTEGNITYTSPPPQFDSC(+57.02)VDTR	82.31	2531.13	22	0.3	1266.57	25.45	282000000	4	8837	16	sp|Q7Z2W4|ZCCHV_HUMAN
KNSN(+.98)VDSSYLESLYQSC(+57.02)PR	81.91	2247.01	19	0.9	750.012	25.14	9070000	4	8652	1	sp|Q7Z2W4|ZCCHV_HUMAN
IENSELLDKFTWKK	81.22	1749.93	14	0.7	875.973	23.56	274000000	4	7719	4	sp|Q7Z2W4|ZCCHV_HUMAN
LSTPSSVTKPAN(+.98)SVFTTK	81.21	1864.98	18	4.9	933.501	20.89	16400000	4	6144	1	sp|Q7Z2W4|ZCCHV_HUMAN
NESGTWIQYGEEKDKR	81.02	1938.91	16	-0.1	970.461	19.01	317000000	4	5062	4	sp|Q7Z2W4|ZCCHV_HUMAN
PGSTYLASNSTSAPNWK	80.54	1779.84	17	-2.5	890.927	21.7	2990000	4	6637	1	sp|Q7Z2W4|ZCCHV_HUMAN
TQDIQPGPLFNNNADGVATDITSTR	79.98	2644.27	25	-3.2	1323.14	26.62	148000	4	9534	1	sp|Q7Z2W4|ZCCHV_HUMAN
SNVDSSYLESLYQSC(+57.02)PR	79.9	2003.89	17	0.7	1002.95	26.19	7630000	4	9277	1	sp|Q7Z2W4|ZCCHV_HUMAN
ARPPSGSSKATDLGGTSQAGTSQR	79.63	2316.14	24	3.1	773.057	14.07	14700000	4	2213	1	sp|Q7Z2W4|ZCCHV_HUMAN
KYC(+57.02)QRPC(+57.02)DNLHLC(+57.02)K	79.49	1890.87	14	-0.2	473.723	15.65	578000000	4	3110	10	sp|Q7Z2W4|ZCCHV_HUMAN
RPTFVPQWYVQQMK	79.04	1806.92	14	0.1	603.315	25	403000000	4	8568	4	sp|Q7Z2W4|ZCCHV_HUMAN
DHDSEEIC(+57.02)LDHLC(+57.02)K	78.83	1769.73	14	2	885.876	20.23	8020000	4	5762	2	sp|Q7Z2W4|ZCCHV_HUMAN
YSHEVLSEENFKVLK	78.06	1820.93	15	0.1	607.984	21.25	6710000	4	6367	3	sp|Q7Z2W4|ZCCHV_HUMAN
NESGTWIQYGEEKDK	78	1782.81	15	1.7	892.412	20.56	360000000	4	5948	3	sp|Q7Z2W4|ZCCHV_HUMAN
SSLGSLQTPEAVTTRK	77.98	1673.89	16	0.3	837.955	19.6	546000000	4	5386	5	sp|Q7Z2W4|ZCCHV_HUMAN
AYVESIC(+57.02)SNNFDSFLHETHEN(+.98)KYGK	77.82	2989.32	25	4.6	997.452	24.41	47400000	4	8218	2	sp|Q7Z2W4|ZCCHV_HUMAN
RLSTPSSVTKPANSVFTTK	77.29	2020.1	19	0.6	674.373	18.72	99600000	4	4889	3	sp|Q7Z2W4|ZCCHV_HUMAN
NVVMFVAQVLVGK	77.28	1402.8	13	0.4	702.408	33.86	117000000	4	12702	5	sp|Q7Z2W4|ZCCHV_HUMAN
Q(-17.03)QIC(+57.02)NQQPPC(+57.02)SR	76.97	1497.65	12	0.6	749.83	18.88	292000000	4	4981	4	sp|Q7Z2W4|ZCCHV_HUMAN
TWTDFEHMETIEK	76.75	1665.73	13	1.4	833.876	25.17	343000000	4	8670	5	sp|Q7Z2W4|ZCCHV_HUMAN
ATDLGGTSQAGTSQR	76.56	1448.69	15	0.8	725.351	15.01	1650000000	4	2739	10	sp|Q7Z2W4|ZCCHV_HUMAN
RPTFVPQWYVQQMKR	76.03	1963.03	15	0.4	655.349	23.29	5690000	4	7559	1	sp|Q7Z2W4|ZCCHV_HUMAN
SC(+57.02)TPSPDQISHR	75.03	1383.62	12	0.7	462.214	15.71	997000000	4	3148	7	sp|Q7Z2W4|ZCCHV_HUMAN
EHGLNPDVVQ(+.98)NIQDIC(+57.02)NSK	74.95	2180.02	19	-0.9	1091.01	26	223000	4	9166	1	sp|Q7Z2W4|ZCCHV_HUMAN
RPTFVPQWYVQQM(+15.99)K	74.83	1822.92	14	1.4	912.468	23.39	1480000000	4	7621	7	sp|Q7Z2W4|ZCCHV_HUMAN
KGTGLLSSDYR	74.66	1195.62	11	1.2	598.818	17.9	1930000000	4	4408	9	sp|Q7Z2W4|ZCCHV_HUMAN
YSHEVLSEEN(+.98)FK	74.59	1481.67	12	1.2	741.842	20.18	6260000	4	5732	1	sp|Q7Z2W4|ZCCHV_HUMAN
NHELSGLNKEELAVLLLQSDPFFM(+15.99)PEIC(+57.02)K	74.58	3386.69	29	0.3	1129.9	31.91	83200000	4	11989	7	sp|Q7Z2W4|ZCCHV_HUMAN
QQIC(+57.02)NQQPPC(+57.02)SR	74.4	1514.67	12	1.8	758.345	15.08	170000000	4	2778	4	sp|Q7Z2W4|ZCCHV_HUMAN
YSHEVLSEENFK	74.24	1480.68	12	-0.1	741.349	19.29	2220000000	4	5227	5	sp|Q7Z2W4|ZCCHV_HUMAN
TWTDFEHM(+15.99)ETIEK	73.63	1681.73	13	1.1	841.873	22.05	1030000000	4	6835	12	sp|Q7Z2W4|ZCCHV_HUMAN
IENSELLDKFTWK	73.4	1621.84	13	2.3	811.927	25.84	510000000	4	9071	9	sp|Q7Z2W4|ZCCHV_HUMAN
VHFHLPYRWQM(+15.99)LIGK	73.39	1940.02	15	0.8	647.683	25.76	47600000	4	9023	4	sp|Q7Z2W4|ZCCHV_HUMAN
YC(+57.02)QRPC(+57.02)DNLHLC(+57.02)K	73.35	1762.77	13	0.3	588.597	17.27	1440000000	4	4058	7	sp|Q7Z2W4|ZCCHV_HUMAN
N(+.98)ESGTWIQYGEEKDK	72.86	1783.79	15	1.6	892.904	22.71	2520000	4	7230	2	sp|Q7Z2W4|ZCCHV_HUMAN
TSSVSLTATFRPQEDFC(+57.02)FLSSKK	72.36	2635.3	23	0	879.439	25.6	12300000	4	8928	2	sp|Q7Z2W4|ZCCHV_HUMAN
NHELSGLNKEELAVLLLQSDPFFMPEIC(+57.02)K	71.92	3370.69	29	-2.8	843.678	32.61	3750000	4	12209	2	sp|Q7Z2W4|ZCCHV_HUMAN
SSLGSLQTPEAVTTR	71.88	1545.8	15	1.7	773.909	21.49	1940000000	4	6511	4	sp|Q7Z2W4|ZCCHV_HUMAN
ASLEDAPVDDLTR	71.87	1400.68	13	0.4	701.347	23.46	1510000000	4	7661	8	sp|Q7Z2W4|ZCCHV_HUMAN
KTVFSPTLPAAR	71.5	1286.73	12	0.5	429.919	20.56	247000000	4	5951	4	sp|Q7Z2W4|ZCCHV_HUMAN
SNPSVFVIFQK	71.35	1264.68	11	0.8	633.349	27.4	1020000000	4	9981	11	sp|Q7Z2W4|ZCCHV_HUMAN
A(+42.01)DPEVC(+57.02)C(+57.02)FITKILC(+57.02)AHGGR	70.95	2245.04	19	3.1	749.358	31.62	4460000	4	11871	1	sp|Q7Z2W4|ZCCHV_HUMAN
IQPGPLFNNNADGVATDITSTR	70.58	2300.14	22	0.7	1151.08	26.16	3900000	4	9261	1	sp|Q7Z2W4|ZCCHV_HUMAN
GIYFAKDAIYSHK	70.47	1511.78	13	-0.3	756.896	20.11	7490000	4	5691	2	sp|Q7Z2W4|ZCCHV_HUMAN
FVVLETGGEAGITR	70.36	1447.77	14	-1	724.89	27.34	956000000	4	9951	25	sp|Q7Z2W4|ZCCHV_HUMAN
YSHEVLSEEN(+.98)FKVLK	69.8	1821.91	15	4.1	911.968	21.84	4050000	4	6715	2	sp|Q7Z2W4|ZCCHV_HUMAN
DQVYPQYVIEYTEDK	69.8	1888.87	15	3.6	945.447	27.85	272000000	4	10232	5	sp|Q7Z2W4|ZCCHV_HUMAN
EEGKLLFYATSR	69.5	1412.73	12	0.9	707.373	22.39	20100000	4	7038	2	sp|Q7Z2W4|ZCCHV_HUMAN
IIN(+.98)GKSGTQDIQPGPLFNNNADGVATDITSTR	69.34	3314.64	32	-2.9	1105.88	25.74	1110000	4	9010	1	sp|Q7Z2W4|ZCCHV_HUMAN
VALVNDSLSDVTSTTSSRVDDHDSEEIC(+57.02)LDHLC(+57.02)K	69.22	3816.74	34	4.4	955.197	24.61	10800000	4	8338	2	sp|Q7Z2W4|ZCCHV_HUMAN
SVTKPANSVFTTK	69.09	1378.75	13	-0.5	690.38	16.83	27700000	4	3801	2	sp|Q7Z2W4|ZCCHV_HUMAN
GLNPDVVQNIQDIC(+57.02)NSK	69.07	1912.93	17	5	957.478	25.77	702000	4	9031	1	sp|Q7Z2W4|ZCCHV_HUMAN
YC(+57.02)QRPC(+57.02)DNLHLC(+57.02)KLNLLGR	68.97	2429.19	19	0.5	810.737	22.37	256000	4	7030	1	sp|Q7Z2W4|ZCCHV_HUMAN
N(+.98)ESGTWIQYGEEKDKR	68.36	1939.89	16	0.5	647.638	20.89	2230000	4	6143	1	sp|Q7Z2W4|ZCCHV_HUMAN
SLTSWTN(+.98)DQGAR	68.32	1335.61	12	0.6	668.81	21.66	47600000	4	6613	1	sp|Q7Z2W4|ZCCHV_HUMAN
TPSSVTKPANSVFTTK	67.98	1663.88	16	-0.1	832.946	18.1	4120000	4	4522	2	sp|Q7Z2W4|ZCCHV_HUMAN
LHIC(+57.02)DHFTR	67.97	1197.57	9	2.8	300.401	18.02	2590000000	4	4477	20	sp|Q7Z2W4|ZCCHV_HUMAN
VHFHLPYR	67.56	1067.57	8	0.1	356.863	19.28	2840000000	4	5221	11	sp|Q7Z2W4|ZCCHV_HUMAN:sp|Q9H0J9|PAR12_HUMAN
KIEN(+.98)SELLDKFTWK	67.52	1750.91	14	1	584.646	25.31	9860000	4	8753	2	sp|Q7Z2W4|ZCCHV_HUMAN
Q(-17.03)QIC(+57.02)N(+.98)QQPPC(+57.02)SR	67.37	1498.63	12	3.7	750.325	19.31	22800000	4	5239	1	sp|Q7Z2W4|ZCCHV_HUMAN
ASLEDAPVDDLTRK	66.66	1528.77	14	-0.1	765.394	20.94	262000000	4	6173	4	sp|Q7Z2W4|ZCCHV_HUMAN
SEIHHLHPEYVR	66.54	1515.76	12	1.8	506.261	16.6	30700000	4	3676	5	sp|Q7Z2W4|ZCCHV_HUMAN
RLSTPSSVTKPAN(+.98)SVFTTK	65.87	2021.08	19	3.8	674.703	19.14	13500000	4	5141	1	sp|Q7Z2W4|ZCCHV_HUMAN
IEN(+.98)SELLDKFTWK	65.82	1622.82	13	0.1	812.417	27.2	8960000	4	9872	2	sp|Q7Z2W4|ZCCHV_HUMAN
PDVVQNIQDIC(+57.02)NSK	65.66	1628.78	14	2.8	815.401	23.78	1190000	4	7843	1	sp|Q7Z2W4|ZCCHV_HUMAN
FLENGSQEDLLHGNPGSTYLASN(+.98)STSAPNWK	65.61	3334.54	31	1.3	1112.52	26.2	269000000	4	9283	1	sp|Q7Z2W4|ZCCHV_HUMAN
TVFSPTLPAAR	65.38	1158.64	11	-0.1	580.327	23.5	1980000000	4	7682	12	sp|Q7Z2W4|ZCCHV_HUMAN
VDSSYLESLYQSC(+57.02)PR	65.11	1802.81	15	4.2	902.418	26.34	981000	4	9368	1	sp|Q7Z2W4|ZCCHV_HUMAN
GVVPFQAGSR	65.02	1016.54	10	0.1	509.277	20.7	1770000000	4	6031	6	sp|Q7Z2W4|ZCCHV_HUMAN
A(+42.01)DPEVC(+57.02)C(+57.02)FITK	64.86	1380.61	11	1	691.311	27.68	329000000	4	10135	6	sp|Q7Z2W4|ZCCHV_HUMAN
GC(+57.02)PLN(+.98)GSC(+57.02)SK	64.46	1079.44	10	1.8	540.727	14	650000000	4	2174	3	sp|Q7Z2W4|ZCCHV_HUMAN
ASLEDAPVDDLTRKFTYLGSQDR	64.35	2596.28	23	-1.4	866.432	23.86	1350000	4	7892	2	sp|Q7Z2W4|ZCCHV_HUMAN
PSVFVIFQK	64.16	1063.61	9	1.4	532.811	27.28	11400000	4	9918	2	sp|Q7Z2W4|ZCCHV_HUMAN
N(+.98)ESGTWIQYGEEK	64.06	1540.67	13	1.1	771.342	25.31	4450000	4	8755	1	sp|Q7Z2W4|ZCCHV_HUMAN
TDFEHM(+15.99)ETIEK	63.74	1394.6	11	1.1	698.309	17.08	28200000	4	3944	2	sp|Q7Z2W4|ZCCHV_HUMAN
[truncated: 752 more rows]
