# Supplementary material for: Nicotine-mediated OTUD3 downregulation inhibits VEGF-C mRNA decay to promote lymphatic metastasis of human esophageal cancer
Source: Nat Commun. 2021 Dec 1;12:7006. doi: 10.1038/s41467-021-27348-8 (PMC8636640; doi:10.1038/s41467-021-27348-8)
Supplement: Supplementary file 5 — Supplementary Data 2 [file 41467_2021_27348_MOESM5_ESM.xlsx]

## Sheet: Sheet1
Supplementary Data 2. Information on primers and oligonucleotides used in this study
Primers for qRT-PCR
OTUD3, forward primer, 5'-TGCGAGGAGGAGTTCGTCA-3';
reverse primer, 5'-GTGCTTGAGATGATTTCGTGAGT-3'; product size, 141bp.
CHRNA7, forward primer, 5'-CTCCTGCACGTGTCCCTG-3';
reverse primer, 5'-GGTGAGTGGTTGCGAGTCAT-3'; product size, 111bp.
VEGF-C, forward primer, 5'-GCCACGGGAGGTGTGTATAG-3';
reverse primer, 5'-TATTGCAGCAACCCCCACAT-3'; product size, 107bp.
VEGF-D, forward primer, 5'-GGCAAAGAACTCAGTGCAGC-3';
reverse primer, 5'-CGGAACACGTTCACACAAGG-3'; product size, 106bp.
GAPDH, forward primer, 5'-GTCTCCTCTGACTTCAACAGCG-3';
reverse primer, 5'-ACCACCCTGTTGCTGTAGCCAA-3'; product size, 131bp.
ACTB, forward primer, 5'- CACCATTGGCAATGAGCGGTTC-3';
reverse primer, 5'- AGGTCTTTGCGGATGTCCACGT-3'; product size, 135bp.
Primers for RNA pulldown assays
VEGF-C-3’UTR, forward primer, 5'-CCCTTGTGGGTCCATGCTAA-3';
reverse primer, 5'-TTGCAGATGAGCTCCAGTCC-3'; product size, 91bp.
VEGF-C-CDS, forward primer, 5'-TGAACACCAGCACGAGCTAC-3';
reverse primer, 5'-TACTGGTTTGGGGCCTTGAG-3'; product size, 77bp.
VEGF-C-5’UTR, forward primer, 5'-GGGGAATACAAGAGTCGG-3';
reverse primer, 5'-CACCCAGGTAGTGAGCAA-3'; product size, 87bp.
Primers for ChIP assays
OTUD3 promoter region, forward primer, 5'-CCGAGGTCCCATAGGGTT-3';
reverse primer, 5'-GCCACTCCCGAGTTCTTGT-3'; product size, 136bp.
non-Promoter region, forward primer, 5'-TGAAGAACATTCCTCGGTAA-3';
reverse primer, 5'-AACAACTCCAGTGGTGGC-3'; product size, 96bp.
Gene silencing oligonucleotides
shOTUD3#1, target sequence: 5'-GGACAATAACAGAAGCGAAGC-3'.
shOTUD3#2, target sequence: 5'-GGGACGGCAATTGCTTGTTCA-3'.
siZFP36#1, target sequence: 5'-GAGCTATGTCGGACCTTCTCAGAGA-3'.
siZFP36#2, target sequence: 5'-CCTGGGATCCGACCCTGATGAATAT-3'.
