# Supplementary material for: Nicotine-mediated OTUD3 downregulation inhibits VEGF-C mRNA decay to promote lymphatic metastasis of human esophageal cancer
Source: Nat Commun. 2021 Dec 1;12:7006. doi: 10.1038/s41467-021-27348-8 (PMC8636640; doi:10.1038/s41467-021-27348-8)
Supplement: Supplementary file 7 — Source Data [file 41467_2021_27348_MOESM7_ESM.xlsx]

## Sheet: Fig.1a
	log2 FC(T/N)	-LOG(P,10)
USP16	-0.550358	1.42796
USP20	-0.0580061	0.0735082
USP21	0.0569851	0.0867585
USP1	-0.442374	0.586329
BRCC3	-0.0935138	0.219034
USP48	-0.247914	0.566625
USP14	-0.378696	1.12927
USP9X	-0.0174012	0.0380042
FAM63A	0.454788	0.434595
FAM63B	-0.429645	0.623515
CYLD	-0.403057	0.607466
USP44	0.116989	0.0385994
USP45	-0.121492	0.130052
MYSM1	-0.458742	1.45033
USP5	-0.0806043	0.167833
OTUD4	-0.444454	1.97036
PAN2	0.468214	0.372655
ATXN3	-0.0689754	0.108091
USP8	-0.361824	1.51984
USP46	0.0501171	0.0441639
ATXN3L	-1.66026	0.131216
OTUD5	-0.0394347	0.0672792
USP27X	0.844629	0.982418
OTUD1	-0.324972	0.285676
MPND	0.75401	2.03601
USP19	0.0814388	0.153623
UCHL5	-0.734738	1.30474
USP2	-0.705733	1.01847
USP4	-0.0655621	0.0586852
USP15	-0.582229	2.20491
USP3	0.00355541	0.0061326
USP39	0.0353985	0.0684124
USP43	-0.278223	0.447558
TNFAIP3	-0.903269	1.70656
JOSD2	0.335806	0.775778
UCHL3	-0.234115	0.469936
USP10	-0.291071	0.613244
YOD1	-0.624013	3.30166
USP47	0.339591	0.592407
USP25	0.367631	1.07493
USP7	-0.365815	0.834621
USP49	-0.0878176	0.0985206
OTUD6B	-0.360898	0.768365
USP38	-0.407871	0.878666
USP28	0.416631	0.772704
USP30	0.654899	1.66747
USP6	0.699616	0.41195
FAM188A	-0.155125	0.151446
USP54	0.00988398	0.0110438
USP36	-0.819865	2.12576
USPL1	-0.373913	0.903401
OTUD7A	1.33438	0.102861
PSMD7	-0.0260792	0.0377095
EIF3F	0.286897	0.922322
EIF3H	-0.13202	0.356852
USP13	-0.186423	0.428257
UCHL1	2.28466	0.252959
USP11	0.116015	0.230572
BAP1	0.0184803	0.0387518
PSMD14	-0.0931765	0.176277
PRPF8	-0.325413	1.57498
STAMBP	0.0281299	0.0531972
COPS6	-0.0616927	0.109065
COPS5	0.0503188	0.0765505
USP34	-0.262139	0.945606
JOSD1	-0.259029	0.446921
USP33	0.143376	0.356865
OTUD3	-1.90682	5.08154
USP22	-0.391617	1.02318
USP24	-0.287618	0.870789
USP18	0.329188	0.300313
ZRANB1	0.0527312	0.0790611
OTUB1	0.24665	0.904416
USP40	-0.036893	0.0507804
FAM105A	0.143526	0.128155
USP53	0.0751076	0.130937
OTUD7B	-0.322163	1.23751
USP31	-0.267864	0.47513
USP35	-0.0204174	0.0275018
STAMBPL1	-0.139372	0.300251
USP37	-0.55635	1.34909
OTUB2	0.194148	0.210424
VCPIP1	-0.00410435	0.00693106
USP42	-0.228262	0.574943
FAM188B	-0.235956	0.360263
USP32	-0.13655	0.292641
OTULIN	0.127475	0.137292
USP12	-0.369713	0.672167
USP17L2	-2.6034	0.312475
USP50	-0.395571	0.103197

## Sheet: Fig.1b
NEECs		KYSE180		KYSE140		KYSE30		KYSE520		KYSE410		KYSE510
Vehicle	CSE	Vehicle	CSE	Vehicle	CSE	Vehicle	CSE	Vehicle	CSE	Vehicle	CSE	Vehicle	CSE
1.02764	1.15783	0.712599	0.181339	0.44026	0.180207	0.531643	0.247328	0.766821	0.300714	0.324651	0.233058	0.673879	0.337251
0.974699	0.977879	0.810656	0.20491	0.661461	0.163021	0.435646	0.225234	0.732277	0.164614	0.278985	0.136083	0.744251	0.305045
0.997666	1.20935	0.670896	0.202833	0.466687	0.155709	0.467529	0.234636	0.654635	0.187981	0.257218	0.16741	0.766927	0.35206

## Sheet: Fig.1c
KYSE180							KYSE520
Vehicle	Nicotine	Cotinine	NNN	NNK	Acet	4-Amino	Vehicle	Nicotine	Cotinine	NNN	NNK	Acet	4-Amino
1.00798	0.187613	0.180153	0.392418	0.34188	1.12768	0.83787	1.07435	0.232467	0.179439	0.385285	0.445223	1.02231	1.3293
1.1759	0.231459	0.16989	0.369402	0.370479	1.04577	1.01959	1.10709	0.314319	0.201125	0.363619	0.503164	1.19676	1.22337
0.816125	0.220818	0.12738	0.523029	0.410332	1.4181	1.1029	0.818563	0.23229	0.246826	0.387589	0.416763	1.22606	1.0895

## Sheet: Fig.1e
No.of LYVE1+ vessels
OTUD3-H	OTUD3-L
17	7
7	15
11	19
7	18
17	6
7	17
17	7
1	16
1	20
10	17
14	18
2	10
4	17
14	18
6	13
6	8
11	14
6	15
13	17
17	18
6	16
7	18
12	4
17	5
6	19
19	6
7	18
3	18
19	20
17	6
14	22
12	16
1	15
8	16
13	16
13	5
18	21
13	9
5	17
15	19
3	7
7	18
10	17
19	17
13	0
2	9
16	11
1	22
6	19
1	17
2	16
1	5
12	19
10	1
1	18
12	16
5	2
18	22
18	7
6	3
8	20
15	21
1	18
1	20
1	20
15	5
3	3
2	18
7	9
8	16
1	6
0	21
6	19
6	20
7	18
6	1
7	4
1	1
6	21
10	16
2	17
6	18
8	4
8	8
	2
	8
	15
	17
	1
	16
	6
	13
	15
	5
	19
	22
	15
	11
	8
	17
	16
	7
	11
	2
	17
	0
	17
	6
	19
	6
	19
	17
	6
	21
	9
	7
	9
	17
	22
	1
	19
	19
	21
	5
	6
	11
	15
	20
	20
	20
	5
	7
	16
	15
	18
	17
	5
	8
	5
	17
	10
	1
	7
	17

## Sheet: Fig.2b
KYSE180-CM					KYSE520-CM
Nicotine（-）		Nicotine（+）		PBS	Nicotine（-）		Nicotine（+）		PBS
Control	OTUD3	Control	OTUD3	Control	Control	OTUD3	Control	OTUD3	Control
83	32	205	41	18	90	36	186	43	22
72	43	189	52	22	81	56	224	55	28
95	34	178	37	13	97	35	176	41	17

## Sheet: Fig.2c
KYSE180-CM					KYSE520-CM
Nicotine（-）		Nicotine（+）		PBS	Nicotine（-）		Nicotine（+）		PBS
Control	OTUD3	Control	OTUD3	Control	Control	OTUD3	Control	OTUD3	Control
0.878	0.4141	2.5652	0.621	0.3016	1.1148	0.275	1.9416	0.5937	0.204
1.1015	0.3544	3.464	0.516	0.2554	0.8749	0.3661	2.6929	0.3091	0.1693
1.0205	0.223	2.408	0.465	0.1454	1.0103	0.3966	2.1239	0.487	0.13

## Sheet: Fig.2e 
Vehicle		Nicotine
Vector	OTUD3	Vector	OTUD3
11	3	18	6
9	9	13	5
11	5	14	9
6	8	15	10
10	4	16	5
8	4	23	7

## Sheet: Fig.2f
Vehicle		Nicotine
Vector	OTUD3	Vector	OTUD3
16	3	23	5
11	4	19	8
12	5	18	6
7	9	15	10
14	7	17	7
10	4	25	9

## Sheet: Fig.2g
Vehicle		Nicotine
Vector	OTUD3	Vector	OTUD3
13.456	7.80275	16.0996	4.8735
11.4817	7.34063	29.6426	7.0875
12.544	7.1415	20.8373	7.51156
20.3411	6.615	20.0004	11.0604
12.3868	3.807	16.245	7.935
14.625	8.496	31.6094	8.33175

## Sheet: Fig.2i
Vehicle		Nicotine
Control	OTUD3	Control	OTUD3
0.020709	0.0031468	0.0919377	0.00962499
0.027489	0.00394461	0.0301625	0.00318277
0.0153459	0.0124285	0.0616182	0.014484
0.0171304	0.00835005	0.0565786	0.00377868
0.0349176	0.00717652	0.0689742	0.00987434
0.0130121	0.00299257	0.0348838	0.0119587

[truncated: 48 more sheets: Fig.3a, Fig.3b, Fig.3c, Fig.3e, Fig.3f, Fig.3k, Fig.4c, Fig.5b, Fig.5f, Fig.5g, Fig.5h, Fig.5j, Fig.5l, Fig.5m, Fig.6a, Fig.6b, Fig.6c, Fig.6e, Fig.6f, Fig.6g …]
